# Supplementary material for: Carbon assimilation through a vertical light gradient in the canopy of invasive herbs grown under different temperature regimes is determined by leaf and whole-plant architecture
Source: AoB Plants. 2020 Jun 28;12(4):plaa031. doi: 10.1093/aobpla/plaa031 (PMC7441532; doi:10.1093/aobpla/plaa031)
Supplement: plaa031_suppl_Supplementary_Data [file plaa031_suppl_supplementary_data.xlsx]

## Sheet: Info
Abbriviations used in data tables
Species	Abbriviation	Meaning
Lythrum salicaria	K	Kattehale (Danish name)
Iris pseudacorus	I	Iris (Danish name)
Temperature treatment
25 °C	H	High
15 °C	L	Low
Leaf position
Upper	1	Upper canopy
Middle	2	Middle canopy
Lower	3	Lower canopy
Furthermore, plant ID's are given as numbers from 1-8 within each treatment group
Particular replicas are referred to as "(species)(temperature treatment)(plant ID)-(leaf position)
Thus, replica KL1-1 refers to L. salicaria grown at 15 °C, upper leaf position in plant number one and so forth

## Sheet: IRGA data Lythrum
	All lythrum leaves are measured at leaf area = 3 cm^2. Corrected A is calculated in column CC and ET (yellow)
	Lythrum salicaria grown at high temperature: KH, Lythrum salicaria grown at low temperature: KL
	KHX-Y = Lythrum salicaria (Danish: Kattehale), high temperature, plant number X, leaf number Y
	KLX-Y = Lythrum salicaria (Danish: Kattehale), low temperature, plant number X, leaf number Y
	For Y: 1 = upper leaf position, 2 = middle leaf position, 3 = lower leaf position
	Const	S	K	Geometry	CustomBLC
		3	0.5	0: Broadleaf	2
	LTConst	deltaTw	fT1	fT2	fTeb
		0	1	0	0
	LQConst	Leaf	Ambient	abs_ambient	abs_redLED	abs_greenLED	abs_blueLED	abs_whiteLED	abs_redFlr	abs_blueFlr	k_ambient	k_redLED	k_greenLED	k_blueLED	k_whiteLED	k_redFlr	k_blueFlr
		standard	Sun+Sky	0.49	0.84	0.7	0.87	0.75	0.84	0.87	0.39	0.18	0.23	0.26	0.21	0.19	0.25
	QConst	fQ_Amb_in	fQ_Amb_out	fQ_HeadLS	fQ_ConsoleLS	fQ_Flr
		0	0	1	0	0
	LeakConst	fan_a	fan_b	fan_c	fan_d	Fs_meas	Fs_true	leak_wt
		-6276	6.6	1.709e-05	3.11	5.59631 75.6714 371.787 613.137 864.198 1066.32 1237.78 1375.06	0.497878 103.078 401.684 601.356 802.082 1000.57 1201.6 1400.63	1.5
KH	Sys	Sys	Sys	Sys	Sys	GasEx	GasEx	GasEx	GasEx	GasEx	GasEx	GasEx	GasEx	GasEx	GasEx	GasEx	GasEx	GasEx	GasEx	GasEx	GasEx	GasEx	GasEx	GasEx	GasEx	GasEx	GasEx	GasEx	GasEx	GasEx	GasEx	Leak	Leak	Leak	Leak	Leak	LeafQ	LeafQ	LeafQ	LeafQ	Meas	Meas	Meas	Meas	Meas	Meas	Meas	Meas	Meas
	obs	time	elapsed	date	hhmmss	TIME	E	A	Ca	Ci	Pci	Pca	gsw	gbw	gtw	gtc	Rabs	TleafEB	TleafCnd	SVPleaf	RHcham	VPcham	SVPcham	VPDleaf	LatHFlux	SenHFlux	NetTherm	EBSum	blfa_1	blfa_2	blfa_3	Leak	LeakPct	CorrFact	CorrFactPct	Fan	Qin	Qabs	alpha	convert	TIME	CO2_s	CO2_r	H2O_s	H2O_r	Flow	Pa	ΔPcham	Tair
		s	s			s	mol m⁻² s⁻¹	µmol mol⁻¹	µmol mol⁻¹	µmol mol⁻¹	Pa	Pa	mol m⁻² s⁻¹	mol m⁻² s⁻¹	mol m⁻² s⁻¹	mol m⁻² s⁻¹	W m⁻²	°C	°C	kPa	%	kPa	kPa	kPa	W m⁻²	W m⁻²	W m⁻²	W m⁻²				µmol s⁻¹	%		%	µmol s⁻¹	µmol m⁻² s⁻¹	µmol m⁻² s⁻¹		J/µmol	s	µmol mol⁻¹	µmol mol⁻¹	mmol mol⁻¹	mmol mol⁻¹	µmol s⁻¹	kPa	kPa	°C
KH1-1	78	1.53737e+09	22435.9	20180919 17:02:01	17:02:01	1.53737e+09	0.00800786	19.0608	399.998	331.765	33.4801	40.3658	0.552628	3.64712	0.50997	0.322289	316.968	25.6673	26.0024	3.37474	54.7761	1.83098	3.34266	1.54376	-353.146	-31.7154	-1.85654	-69.7504	0.0198036	-0.44411	4.80122	5	1	1.00014	0.0140201	53502	2000	1686	0.843	0.188	1.53737e+09	399.998	413.354	18.1438	13.4272	500.028	100.815	0.0999582	25.8411
KH1-1	79	1.53737e+09	22498.9	20180919 17:03:04	17:03:04	1.53737e+09	0.00736108	18.6937	400.029	328.001	33.0999	40.3685	0.505955	3.64675	0.469942	0.296736	237.728	25.5762	26.0165	3.37755	54.4828	1.8377	3.373	1.53985	-324.623	-4.48256	-0.262644	-91.641	0.0198009	-0.44405	4.80069	6	1	1.00017	0.0168354	53467.8	1500.01	1264.51	0.843	0.188	1.53737e+09	400.029	413.009	18.2106	13.8755	500.043	100.814	0.100005	25.9937
KH1-1	80	1.53737e+09	22560.9	20180919 17:04:06	17:04:06	1.53737e+09	0.00670867	18.0115	399.973	324.837	32.7799	40.362	0.461419	3.64444	0.431248	0.272076	158.484	25.4515	26.0139	3.37703	54.4018	1.84785	3.39667	1.52919	-295.852	19.2549	1.12956	-116.984	0.0197844	-0.44368	4.79742	5	1	1.00014	0.0140459	53403.9	1000	843	0.843	0.188	1.53737e+09	399.973	412.387	18.3115	14.361	500.054	100.812	0.0998988	26.1119
KH1-1	81	1.53737e+09	22632.9	20180919 17:05:18	17:05:18	1.53737e+09	0.0061808	15.6091	400.035	329.239	33.2242	40.3683	0.426027	3.64981	0.400203	0.252317	79.2402	25.3213	26.0484	3.38393	54.4909	1.86597	3.42438	1.51796	-272.573	39.5505	2.31876	-151.464	0.0198228	-0.444541	4.80503	6	1	1.00017	0.016832	53478.7	499.988	421.49	0.843	0.188	1.53737e+09	400.035	410.881	18.4911	14.8523	500.066	100.812	0.100013	26.2494
KH1-1	82	1.53737e+09	22722.4	20180919 17:06:47	17:06:47	1.53737e+09	0.00551743	11.1749	400.045	341.916	34.5031	40.3689	0.382018	3.64216	0.361071	0.227456	39.6218	25.2767	26.0194	3.37813	54.7691	1.87629	3.42581	1.50185	-243.319	46.556	2.73491	-154.406	0.0197682	-0.443315	4.79419	6	1	1.00017	0.016877	53335.9	250.006	210.755	0.843	0.187999	1.53737e+09	400.045	408.073	18.5935	15.3452	500.007	100.811	0.0999571	26.2565
KH1-1	83	1.53737e+09	22793.4	20180919 17:07:58	17:07:58	1.53737e+09	0.00474881	5.8905	400.073	360.481	36.3775	40.373	0.324126	3.64795	0.308934	0.194389	19.0181	25.3341	26.0213	3.37851	54.5417	1.86763	3.42422	1.51089	-209.423	44.7028	2.62179	-143.08	0.0198096	-0.444243	4.8024	6	1	1.00017	0.0168427	53444.5	120.001	101.161	0.842999	0.187999	1.53737e+09	400.073	404.746	18.5071	15.7114	500.067	100.814	0.100014	26.2486
KH1-1	84	1.53737e+09	22886.5	20180919 17:09:31	17:09:31	1.53737e+09	0.00313832	2.72307	400.131	369.27	37.2638	40.378	0.209311	3.65638	0.202875	0.127359	9.50932	25.5232	26.0163	3.37751	54.5768	1.85697	3.40249	1.52054	-138.4	24.5615	1.43638	-102.893	0.0198698	-0.445593	4.81433	7	1	1.0002	0.0195863	53619.5	60.0005	50.5805	0.843001	0.188004	1.53737e+09	400.131	402.518	18.4019	16.5539	499.992	100.812	0.09996	26.1409
KH1-1	85	1.53737e+09	22977.5	20180919 17:11:02	17:11:02	1.53737e+09	0.00169188	1.06659	400.093	374.986	37.8399	40.3734	0.111354	3.63693	0.109494	0.0685982	4.75483	25.7082	25.9949	3.37324	54.8116	1.85438	3.38319	1.51886	-74.6121	9.7645	0.573754	-59.519	0.0197308	-0.442477	4.78679	7	1	1.0002	0.0197122	53276.9	30.0019	25.2916	0.843	0.188	1.53737e+09	400.093	401.139	18.3766	17.3803	499.988	100.81	0.0999722	26.0447
KH1-1	86	1.53737e+09	23048.5	20180919 17:12:13	17:12:13	1.53737e+09	0.00102233	0.227732	400.046	384.864	38.837	40.369	0.0668607	3.64563	0.0661869	0.0414268	2.37844	25.8043	25.9969	3.37364	54.9539	1.85534	3.37618	1.5183	-45.0848	2.4961	0.146295	-40.064	0.0197929	-0.44387	4.7991	7	1	1.0002	0.0196506	53444.1	15.0071	12.651	0.843001	0.188004	1.53737e+09	400.046	400.428	18.3859	17.7839	500	100.811	0.0999884	26.0096
KH1-1	87	1.53737e+09	23111.5	20180919 17:13:16	17:13:16	1.53737e+09	0.000848016	-0.559358	400.036	406.341	41.0055	40.3692	0.0555791	3.64951	0.0551131	0.0344872	0	25.8158	25.9979	3.37384	55.1788	1.86137	3.37334	1.51247	-37.3975	-0.491881	-0.0287962	-37.9182	0.0198207	-0.444492	4.8046	7	1	1.0002	0.0196232	53518.5	0	0	0	0	1.53737e+09	400.036	399.904	18.4451	17.9458	500.025	100.814	0.100001	25.9954
KH1-1	88	1.53737e+09	23230	20180919 17:15:15	17:15:15	1.53737e+09	0.00075856	5.85123	400.061	193.263	19.5033	40.3726	0.0473023	3.64438	0.0469638	0.0293826	316.966	26.6968	25.9736	3.36899	54.8988	1.78058	3.24339	1.58841	-33.4525	-125.823	-7.35108	150.34	0.019784	-0.44367	4.79733	7	1	1.0002	0.0196145	53542.2	1999.99	1685.99	0.843	0.188	1.53737e+09	400.061	403.753	17.6442	17.1972	500.018	100.816	0.100018	25.3332
KH1-2	1	1.53743e+09	0	20180920 09:20:01	09:20:01	1.53743e+09	0.00481768	9.90925	399.837	336.689	33.9918	40.3672	0.307886	3.64434	0.294131	0.185017	316.97	25.7173	25.9989	3.37404	54.7249	1.76246	3.22059	1.61158	-212.459	-154.094	-8.99867	-58.583	0.0197838	-0.443664	4.79728	1	0	1.00003	0.00280048	53563.8	2000.01	1686.01	0.843	0.188	1.53743e+09	399.837	406.938	17.4572	14.6172	500.011	100.859	0.100035	25.2146
KH1-2	2	1.53743e+09	98	20180920 09:21:39	09:21:39	1.53743e+09	0.00430572	9.86547	399.913	330.776	33.3945	40.3744	0.274163	3.64414	0.263198	0.165447	237.728	25.6916	26.0419	3.38263	54.256	1.77321	3.26822	1.60943	-189.882	-114.027	-6.66892	-72.8507	0.0197823	-0.443632	4.797	0	0	1	0	53515.8	1500.01	1264.51	0.843	0.188	1.53743e+09	399.913	406.865	17.5638	15.0259	500.031	100.858	0.100021	25.4615
KH1-2	3	1.53743e+09	181	20180920 09:23:02	09:23:02	1.53743e+09	0.00418839	9.32541	400.036	333.341	33.6515	40.3844	0.269683	3.65421	0.259094	0.162851	158.484	25.5283	26.0212	3.37849	54.0961	1.78831	3.30581	1.59018	-184.708	-72.3208	-4.2217	-102.766	0.0198543	-0.445246	4.81126	1	0	1.00003	0.00279506	53667.7	1000	843	0.843	0.188	1.53743e+09	400.036	406.636	17.7145	15.2462	500.03	100.852	0.099992	25.6541
KH1-2	4	1.53743e+09	269.5	20180920 09:24:30	09:24:30	1.53743e+09	0.00386469	8.30122	399.923	336.015	33.9217	40.3734	0.2514	3.64418	0.242147	0.152145	79.2419	25.4165	26.0278	3.37981	54.1041	1.81001	3.34542	1.56981	-170.433	-33.9491	-1.98929	-127.13	0.0197826	-0.443638	4.79705	1	0	1.00003	0.00280666	53445.8	499.998	421.498	0.843	0.188	1.53743e+09	399.923	405.831	17.9292	15.652	499.995	100.853	0.0999397	25.855
KH1-2	5	1.53743e+09	361	20180920 09:26:02	09:26:02	1.53743e+09	0.0036212	6.21598	400.089	347.461	35.0762	40.389	0.237245	3.64184	0.228981	0.143832	39.6206	25.3675	26.0364	3.38153	54.2987	1.82625	3.36333	1.55529	-159.695	-17.9061	-1.05042	-139.031	0.0197659	-0.443264	4.79374	1	0	1.00003	0.00280978	53386.4	249.998	210.748	0.843	0.188	1.53743e+09	400.089	404.687	18.0906	15.9576	500.083	100.85	0.0999811	25.9452
KH1-2	6	1.53743e+09	452.5	20180920 09:27:33	09:27:33	1.53743e+09	0.00289264	3.59006	400.054	359.588	36.3011	40.3863	0.189982	3.6419	0.184643	0.115869	19.0188	25.4409	26.009	3.37606	54.5115	1.83535	3.3669	1.54071	-127.565	-9.0121	-0.528643	-118.087	0.0197663	-0.443273	4.79382	1	0	1.00003	0.00280989	53384.3	120.004	101.163	0.843	0.188001	1.53743e+09	400.054	402.902	18.1804	16.4766	500.053	100.852	0.100022	25.9631
KH1-2	7	1.53743e+09	535	20180920 09:28:56	09:28:56	1.53743e+09	0.00200025	1.58177	400.101	370.748	37.43	40.3934	0.130424	3.64536	0.127886	0.0801529	9.50935	25.5955	26.0058	3.37542	54.5294	1.83711	3.36903	1.5383	-88.211	-6.28892	-0.368566	-85.3591	0.019791	-0.443827	4.79872	1	0	1.00003	0.00280662	53446.6	60.0018	50.5815	0.843	0.188	1.53743e+09	400.101	401.53	18.1968	17.0187	500.075	100.858	0.100069	25.9738
KH1-2	8	1.53743e+09	624.6	20180920 09:30:25	09:30:25	1.53743e+09	0.00123238	0.612071	400.11	378.127	38.1761	40.3955	0.0802826	3.65255	0.079315	0.0496578	4.75516	25.7351	25.9953	3.37332	54.7707	1.84515	3.36887	1.52817	-54.3479	-4.39123	-0.25683	-54.2408	0.0198424	-0.444979	4.8089	1	0	1.00003	0.00279964	53579.8	30.0051	25.2942	0.842998	0.187994	1.53743e+09	400.11	400.773	18.2759	17.5501	500.064	100.861	0.0999743	25.973
KH1-2	9	1.53743e+09	710.6	20180920 09:31:51	09:31:51	1.53743e+09	0.000946934	0.209591	400.012	384.807	38.8489	40.384	0.0616451	3.65296	0.061073	0.0382216	2.37623	25.7737	26.0014	3.37454	54.9396	1.8497	3.3668	1.52483	-41.7598	-7.64122	-0.446852	-47.4716	0.0198454	-0.445046	4.80949	1	0	1.00003	0.00279915	53589.3	14.9932	12.6393	0.843001	0.188003	1.53743e+09	400.012	400.365	18.3217	17.764	500.031	100.857	0.100057	25.9626
KH1-2	10	1.53743e+09	796.6	20180920 09:33:17	09:33:17	1.53743e+09	0.000741341	-0.694974	400.133	413.349	41.7267	40.3926	0.0479289	3.65321	0.0475823	0.0297699	0	25.8058	25.9998	3.37422	54.7127	1.84207	3.3668	1.53215	-32.6932	-7.32662	-0.428421	-40.4482	0.0198472	-0.445086	4.80985	2	0	1.00006	0.00559798	53593.7	0	0	0	0	1.53743e+09	400.133	399.894	18.2477	17.811	499.958	100.848	0.0998944	25.9626
KH1-2	11	1.53743e+09	898.1	20180920 09:34:59	09:34:59	1.53743e+09	0.00104033	3.37463	399.862	306.215	30.9136	40.3677	0.06447	3.64195	0.0638426	0.0399575	316.965	26.4228	25.9533	3.36495	55.0151	1.76165	3.20212	1.6033	-45.8785	-164.007	-9.57698	97.5024	0.0197667	-0.443282	4.7939	2	0	1.00006	0.00560395	53536.7	1999.98	1685.98	0.843	0.188	1.53743e+09	399.862	402.136	17.45	16.8368	500.057	100.854	0.10003	25.118
KH1-3	12	1.53743e+09	4204.5	20180920 10:30:05	10:30:05	1.53743e+09	0.0022988	5.5601	399.996	329.637	33.29	40.3956	0.148318	3.65126	0.145051	0.0909442	316.969	26.7486	26.0029	3.37484	54.7228	1.81545	3.31753	1.55939	-101.377	-56.9085	-3.32538	155.358	0.0198332	-0.444773	4.80709	3	1	1.00008	0.00839573	53603.2	2000.01	1686.01	0.842999	0.188	1.53743e+09	399.996	403.883	17.9765	16.6223	500.063	100.89	0.100038	25.7138
KH1-3	13	1.53743e+09	4300.5	20180920 10:31:41	10:31:41	1.53743e+09	0.00211433	5.59482	399.976	323.993	32.7191	40.3924	0.136302	3.6529	0.133538	0.0837049	237.727	26.5311	26.026	3.37945	54.5084	1.82169	3.34203	1.55777	-93.2418	-37.0435	-2.16522	105.277	0.0198449	-0.445036	4.8094	3	1	1.00008	0.00839448	53611.2	1500.01	1264.51	0.843	0.188	1.53743e+09	399.976	403.84	18.0388	16.7932	500.002	100.887	0.100067	25.8379
KH1-3	14	1.53743e+09	4386	20180920 10:33:07	10:33:07	1.53743e+09	0.00194495	5.17126	400.057	324.159	32.7368	40.4018	0.125895	3.6419	0.123527	0.0774133	158.484	26.2566	26.0304	3.38033	54.5715	1.83125	3.35569	1.54908	-85.7724	-24.2679	-1.42329	47.0204	0.0197663	-0.443273	4.79382	3	1	1.00008	0.00842844	53395.2	1000	843	0.843	0.188	1.53743e+09	400.057	403.626	18.133	16.9874	500.049	100.89	0.100055	25.9068
KH1-3	15	1.53743e+09	4475	20180920 10:34:36	10:34:36	1.53743e+09	0.00183384	5.12841	399.985	321.183	32.435	40.3929	0.119378	3.65426	0.117253	0.0734711	79.2422	25.9814	26.0176	3.37777	54.5401	1.83915	3.3721	1.53863	-80.8724	-5.59504	-0.327147	-7.55238	0.0198546	-0.445254	4.81133	3	1	1.00008	0.00839479	53609.2	499.999	421.499	0.843	0.188001	1.53743e+09	399.985	403.501	18.2119	17.132	500.127	100.886	0.100068	25.9892
KH1-3	16	1.53743e+09	4573.5	20180920 10:36:14	10:36:14	1.53743e+09	0.00171723	4.63531	399.976	324.213	32.7401	40.3908	0.112656	3.63824	0.110754	0.0693893	39.6215	25.8265	25.9839	3.37105	54.6996	1.84575	3.37434	1.5253	-75.73	3.23639	0.190047	-32.6821	0.0197402	-0.442687	4.78864	3	1	1.00008	0.00844182	53310.5	250.003	210.753	0.843	0.188	1.53743e+09	399.976	403.169	18.2778	17.2664	500.01	100.883	0.100047	26.0004
KH1-3	17	1.53743e+09	4675.5	20180920 10:37:56	10:37:56	1.53743e+09	0.00146488	3.54849	399.944	330.919	33.4179	40.3884	0.0958403	3.65944	0.0944674	0.0591638	19.0185	25.7968	26.0049	3.37524	54.7721	1.8498	3.37727	1.52543	-64.601	2.01234	0.117504	-43.4527	0.0198917	-0.446085	4.81867	3	1	1.00008	0.00838053	53700.4	120.003	101.163	0.843	0.187999	1.53743e+09	399.944	402.424	18.3176	17.455	500.088	100.885	0.100099	26.0151
KH1-3	18	1.53743e+09	4767.5	20180920 10:39:28	10:39:28	1.53743e+09	0.000870693	1.75686	400.088	340.796	34.4156	40.4033	0.0565263	3.64474	0.0560438	0.0350704	9.51001	25.8735	26.0069	3.37564	54.7066	1.8473	3.37674	1.52834	-38.3976	1.08072	0.06336	-27.7435	0.0197866	-0.443728	4.79785	3	1	1.00008	0.00842313	53428.8	60.0058	50.5849	0.843	0.188001	1.53743e+09	400.088	401.351	18.2926	17.7798	500.015	100.886	0.0999764	26.0124
KH1-3	19	1.53743e+09	4850	20180920 10:40:51	10:40:51	1.53743e+09	0.000510759	1.01417	399.976	341.596	34.4954	40.3908	0.0331281	3.6365	0.0329613	0.0206158	4.75347	25.906	26.0067	3.3756	54.8924	1.85129	3.37258	1.52431	-22.5245	-2.96037	-0.173934	-20.9053	0.0197278	-0.442409	4.78618	3	1	1.00008	0.00844666	53280	29.9937	25.2847	0.842999	0.187998	1.53743e+09	399.976	400.707	18.3327	18.0319	500.019	100.883	0.100008	25.9916
KH1-3	20	1.53743e+09	4934	20180920 10:42:15	10:42:15	1.53743e+09	0.000489487	0.279198	400.002	376.272	37.9952	40.3914	0.0317662	3.64157	0.0316131	0.0197719	2.37783	25.8877	25.9961	3.37348	54.9036	1.85041	3.37029	1.52307	-21.5864	-3.14119	-0.18428	-22.534	0.019764	-0.44322	4.79336	4	1	1.00011	0.0112423	53375.7	15.0044	12.6487	0.842997	0.187991	1.53743e+09	400.002	400.287	18.3249	18.0366	499.961	100.878	0.0999298	25.9801
KH1-3	21	1.53743e+09	5013.5	20180920 10:43:34	10:43:34	1.53743e+09	0.000390734	-0.356375	400.061	412.601	41.6636	40.3974	0.0252963	3.64365	0.0251992	0.0157582	0	25.895	26.0029	3.37484	54.8866	1.84959	3.36985	1.52524	-17.2314	-4.91092	-0.287944	-22.4302	0.0197788	-0.443554	4.7963	4	1	1.00011	0.0112341	53414.7	0	0	0.843424	0.189131	1.53743e+09	400.061	399.941	18.3168	18.0867	500.043	100.878	0.100063	25.9779
KH1-3	22	1.53743e+09	5121.6	20180920 10:45:22	10:45:22	1.53743e+09	0.00066182	2.25125	399.834	305.414	30.842	40.3769	0.0423365	3.63931	0.0420647	0.0263147	316.965	26.9959	25.9642	3.36712	55.1708	1.8191	3.29721	1.54802	-29.1862	-69.4556	-4.06898	214.254	0.0197478	-0.442858	4.79015	3	1	1.00008	0.00842767	53400	1999.98	1685.98	0.843	0.188	1.53743e+09	399.834	401.343	18.0137	17.6239	500.135	100.884	0.10007	25.6102
KH2-1	23	1.53744e+09	7214.8	20180920 11:20:16	11:20:16	1.53744e+09	0.00333665	10.8028	400.095	306.94	30.9979	40.4056	0.211463	3.6516	0.204888	0.128628	316.968	26.0269	25.9999	3.37424	55.0149	1.77149	3.22001	1.60275	-147.146	-155.189	-9.04448	5.58862	0.0198356	-0.444827	4.80756	0	0	1	0	53699.6	2000	1686	0.843	0.188	1.53744e+09	400.095	407.377	17.5412	15.5745	500.044	100.89	0.100071	25.2116
KH2-1	24	1.53744e+09	7302.3	20180920 11:21:43	11:21:43	1.53744e+09	0.00305097	10.9673	399.926	298.019	30.097	40.3885	0.193664	3.65351	0.188136	0.118069	237.727	25.9824	26.0086	3.37598	54.3816	1.78005	3.27326	1.59593	-134.548	-102.66	-5.98848	-5.46857	0.0198493	-0.445134	4.81027	0	0	1	0	53685.5	1500.01	1264.51	0.843	0.188	1.53744e+09	399.926	407.238	17.626	15.8278	500.032	100.89	0.100018	25.4874
KH2-1	25	1.53744e+09	7395.8	20180920 11:23:17	11:23:17	1.53744e+09	0.00296122	10.5831	400.028	299.337	30.2295	40.398	0.189173	3.64393	0.183881	0.115389	158.486	25.9129	26.0567	3.3856	54.0803	1.80105	3.33032	1.58455	-130.59	-54.6135	-3.19961	-29.9171	0.0197808	-0.443598	4.79669	0	0	1	0	53455.6	1000.01	843.009	0.843	0.188	1.53744e+09	400.028	407.088	17.8343	16.0894	500.042	100.888	0.0999556	25.7787
KH2-1	26	1.53744e+09	7502.3	20180920 11:25:03	11:25:03	1.53744e+09	0.00283328	10.0113	400.036	303.641	30.6632	40.3976	0.18716	3.65495	0.181994	0.114199	79.242	25.7215	25.9966	3.37358	54.7831	1.84205	3.36244	1.53153	-124.948	-11.0149	-0.643703	-57.3642	0.0198596	-0.445365	4.81231	0	0	1	0	53630.7	500.001	421.501	0.843	0.188	1.53744e+09	400.036	406.723	18.2408	16.5718	499.988	100.885	0.100026	25.9407
KH2-1	27	1.53744e+09	7593.8	20180920 11:26:35	11:26:35	1.53744e+09	0.00284139	7.90191	399.935	322.225	32.5408	40.3886	0.188338	3.63681	0.183082	0.114886	39.6222	25.6656	26.0171	3.37767	54.6012	1.85094	3.38992	1.52674	-125.305	11.9994	0.705293	-72.9787	0.01973	-0.442458	4.78662	0	0	1	0	53270.4	250.006	210.755	0.843	0.188001	1.53744e+09	399.935	405.358	18.3283	16.6547	499.997	100.888	0.100007	26.0783
KH2-1	28	1.53744e+09	7688.9	20180920 11:28:10	11:28:10	1.53744e+09	0.00277623	4.45283	400.048	351.47	35.4925	40.398	0.185375	3.65834	0.180311	0.113138	19.0189	25.6123	26.0073	3.37572	54.8087	1.86121	3.39582	1.51451	-122.432	19.8017	1.15716	-82.4539	0.0198838	-0.445907	4.8171	0	0	1	0	53663.2	120.004	101.163	0.843001	0.188002	1.53744e+09	400.048	403.386	18.4309	16.7959	500.011	100.883	0.0999488	26.1077
KH2-1	29	1.53744e+09	7791.4	20180920 11:29:52	11:29:52	1.53744e+09	0.002629	2.02851	400.116	371.773	37.542	40.4041	0.175716	3.64911	0.171148	0.107368	9.50886	25.6074	25.9949	3.37324	54.8057	1.86228	3.39797	1.51096	-115.939	24.2962	1.42339	-80.7102	0.0198178	-0.444428	4.80403	0	0	1	0	53490.6	59.9994	50.5795	0.843	0.187999	1.53744e+09	400.116	401.964	18.4419	16.8938	500.067	100.881	0.100058	26.1184
KH2-1	30	1.53744e+09	7901.9	20180920 11:31:43	11:31:43	1.53744e+09	0.00249922	1.14061	399.977	379.262	38.3005	40.3925	0.166843	3.6595	0.162729	0.102067	4.75552	25.606	25.9974	3.37374	54.8502	1.86298	3.39649	1.51076	-110.216	22.4122	1.30926	-81.7385	0.0198921	-0.446094	4.81875	0	0	1	0	53684.3	30.0072	25.296	0.842998	0.187995	1.53744e+09	399.977	401.261	18.4477	16.976	500.057	100.887	0.100016	26.111
KH2-1	31	1.53744e+09	7988.9	20180920 11:33:10	11:33:10	1.53744e+09	0.00235215	0.297373	400.053	387.334	39.1176	40.4022	0.157045	3.64508	0.153381	0.096185	2.37701	25.6134	25.9967	3.3736	54.9441	1.86502	3.3944	1.50858	-103.73	20.4177	1.1974	-79.7375	0.019789	-0.443782	4.79832	0	0	1	0	53419.4	14.9975	12.643	0.843004	0.188011	1.53744e+09	400.053	400.796	18.467	17.0818	500.009	100.892	0.100044	26.1006
KH2-1	32	1.53744e+09	8079.4	20180920 11:34:40	11:34:40	1.53744e+09	0.0022883	-0.298692	400.028	393.508	39.7396	40.398	0.152473	3.64913	0.14902	0.0934411	0	25.608	25.9957	3.3734	54.9066	1.86287	3.39279	1.51053	-100.914	19.0633	1.11667	-80.7339	0.019818	-0.444431	4.80406	0	0	1	0	53495.7	0	0	0	0	1.53744e+09	400.028	400.398	18.4464	17.0988	500.019	100.888	0.10003	26.0926
KH2-1	33	1.53744e+09	8186.4	20180920 11:36:27	11:36:27	1.53744e+09	0.00310469	8.26677	399.614	320.228	32.3424	40.3602	0.193903	3.65234	0.18836	0.11821	316.967	25.9726	25.9605	3.36638	54.4883	1.74377	3.20027	1.62261	-136.917	-167.803	-9.77062	2.47678	0.0198409	-0.444947	4.80862	0	0	1	0	53732.3	1999.99	1685.99	0.843	0.188	1.53744e+09	399.614	405.318	17.2654	15.4349	500.041	100.898	0.0999663	25.1083
KH2-2	34	1.53744e+09	9756.5	20180920 12:02:37	12:02:37	1.53744e+09	0.00287426	8.66248	399.902	314.388	31.7466	40.3817	0.185657	3.6539	0.180572	0.113303	316.968	26.4792	26.0109	3.37644	55.0482	1.81037	3.28871	1.56606	-126.755	-87.5026	-5.10585	97.6045	0.0198521	-0.445196	4.81082	0	0	1	0	53678.2	2000	1686	0.843	0.188	1.53744e+09	399.902	405.789	17.9282	16.2346	500.012	100.879	0.100037	25.5667
KH2-2	35	1.53744e+09	9838	20180920 12:03:59	12:03:59	1.53744e+09	0.00265165	8.48686	399.981	309.67	31.2702	40.3897	0.170743	3.64472	0.166421	0.104392	237.727	26.309	25.9976	3.37378	54.3949	1.80611	3.32037	1.56767	-116.938	-52.9355	-3.09892	64.7552	0.0197865	-0.443725	4.79782	0	0	1	0	53479.1	1500.01	1264.51	0.843	0.188	1.53744e+09	399.981	405.709	17.886	16.3236	500.042	100.879	0.099978	25.7282
KH2-2	36	1.53744e+09	9925	20180920 12:05:26	12:05:26	1.53744e+09	0.00239502	8.55008	399.996	301.497	30.4442	40.3904	0.155612	3.65836	0.152026	0.0953317	158.486	26.1455	26.0137	3.37699	54.4978	1.8272	3.35279	1.5498	-105.62	-23.9634	-1.39888	27.5031	0.019884	-0.445912	4.81714	0	0	1	0	53702.3	1000.01	843.009	0.843	0.188	1.53744e+09	399.996	405.7	18.0952	16.6844	500.074	100.877	0.0999868	25.8922
KH2-2	37	1.53744e+09	10006	20180920 12:06:47	12:06:47	1.53744e+09	0.00225637	8.21865	399.969	300.432	30.3397	40.3917	0.1476	3.64061	0.144354	0.0905071	79.2418	25.9347	26.0131	3.37687	54.4011	1.83914	3.38069	1.53774	-99.5058	3.7488	0.220061	-16.2951	0.0197571	-0.443066	4.79199	0	0	1	0	53348.8	499.999	421.499	0.843	0.188	1.53744e+09	399.969	405.441	18.2116	16.8826	500.062	100.887	0.100054	26.0322
KH2-2	38	1.53744e+09	10101.5	20180920 12:08:22	12:08:22	1.53744e+09	0.00223984	7.71653	399.997	306.253	30.9285	40.3957	0.148001	3.64814	0.144745	0.0907521	39.621	25.8213	26.0147	3.37719	54.6308	1.85491	3.39536	1.52228	-98.777	17.8388	1.04539	-40.2719	0.0198109	-0.444273	4.80267	0	0	1	0	53475.3	249.999	210.749	0.843	0.188001	1.53744e+09	399.997	405.164	18.3673	17.0482	500.046	100.89	0.100021	26.1054
KH2-2	39	1.53744e+09	10195.5	20180920 12:09:56	12:09:56	1.53744e+09	0.00212321	5.05754	400.031	332.552	33.5874	40.4027	0.140901	3.64319	0.137942	0.0864746	19.0192	25.7527	26.0076	3.37578	54.8051	1.8615	3.39659	1.51427	-93.6336	20.4072	1.19753	-53.0098	0.0197755	-0.443479	4.79565	0	0	1	0	53382.7	120.007	101.166	0.843	0.188	1.53744e+09	400.031	403.575	18.4309	17.1805	500.019	100.899	0.0999965	26.1115
KH2-2	40	1.53744e+09	10281.1	20180920 12:11:22	12:11:22	1.53744e+09	0.00188032	2.68987	400.108	355.765	35.9341	40.413	0.12469	3.65168	0.122372	0.0766873	9.50861	25.7507	26.0072	3.3757	54.9047	1.86395	3.39488	1.51175	-82.9221	18.8601	1.10412	-53.4493	0.0198362	-0.44484	4.80767	0	0	1	0	53541.4	59.9963	50.5769	0.843001	0.188003	1.53744e+09	400.108	402.173	18.454	17.3468	500.078	100.905	0.100104	26.103
KH2-2	41	1.53744e+09	10365.6	20180920 12:12:46	12:12:46	1.53744e+09	0.00147954	1.13637	400.066	371.692	37.5419	40.4078	0.0974963	3.64434	0.0960701	0.0601702	4.7546	25.7858	26.0043	3.37512	54.8716	1.85992	3.38958	1.5152	-65.2477	14.205	0.833153	-45.4549	0.0197837	-0.443664	4.79728	0	0	1	0	53410.3	30.0001	25.2901	0.843001	0.188002	1.53744e+09	400.066	401.103	18.4145	17.5431	499.987	100.903	0.0999452	26.0766
KH2-2	42	1.53744e+09	10450.1	20180920 12:14:11	12:14:11	1.53744e+09	0.00118932	0.419229	400.031	381.677	38.5486	40.4023	0.0778477	3.65356	0.0769378	0.048167	2.37733	25.7989	26.0018	3.37462	54.8119	1.85378	3.38207	1.52084	-52.4491	7.34702	0.429742	-42.295	0.0198497	-0.445142	4.81034	0	0	1	0	53587.6	14.9995	12.6446	0.843004	0.188011	1.53744e+09	400.031	400.568	18.3546	17.6541	499.997	100.898	0.100004	26.0391
KH2-2	43	1.53744e+09	10533.6	20180920 12:15:34	12:15:34	1.53744e+09	0.000798831	-0.23959	400.071	397.631	40.1607	40.4072	0.052168	3.64651	0.0517569	0.0323848	0	25.842	25.9956	3.37338	54.9343	1.85487	3.37652	1.51851	-35.2284	3.08648	0.180853	-31.9611	0.0197993	-0.444012	4.80036	0	0	1	0	53462.1	0	0	0.843424	0.189131	1.53744e+09	400.071	400.119	18.365	17.8945	499.996	100.9	0.100004	26.0113
KH2-2	44	1.53744e+09	10659.2	20180920 12:17:40	12:17:40	1.53744e+09	0.000987599	5.15395	399.917	255.88	25.8437	40.3912	0.0613356	3.64527	0.0607679	0.0380305	316.965	26.6661	25.989	3.37206	54.5884	1.77243	3.24691	1.59963	-43.5531	-125.304	-7.32017	140.788	0.0197904	-0.443813	4.79859	0	0	1	0	53557.3	1999.98	1685.98	0.843	0.188	1.53744e+09	399.917	403.246	17.549	16.9669	500.052	100.899	0.100057	25.3514
KH2-3	45	1.53744e+09	13054.4	20180920 12:57:35	12:57:35	1.53744e+09	0.0026432	7.26817	400.011	319.2	32.2305	40.3903	0.166239	3.6539	0.162149	0.101702	316.968	26.2297	26.0083	3.37592	54.8428	1.7719	3.23088	1.60401	-116.565	-145.792	-8.49423	46.1166	0.0198521	-0.445196	4.81082	0	0	1	0	53731.8	2000	1686	0.843	0.188	1.53744e+09	400.011	405.006	17.5483	15.9903	500.029	100.873	0.0999657	25.2682
KH2-3	46	1.53744e+09	13144.4	20180920 12:59:05	12:59:05	1.53744e+09	0.00243293	7.03381	400.05	316.228	31.9317	40.3958	0.153904	3.66338	0.150401	0.0943085	237.728	26.1297	26.0033	3.37492	54.4194	1.7832	3.27678	1.59172	-107.292	-98.3155	-5.71998	26.4002	0.0199199	-0.446716	4.82425	0	0	1	0	53864.9	1500.01	1264.51	0.843	0.188	1.53744e+09	400.05	404.854	17.6595	16.2256	500.027	100.877	0.0999301	25.5055
KH2-3	47	1.53744e+09	13234.9	20180920 13:00:36	13:00:36	1.53744e+09	0.00219864	7.34233	399.969	305.71	30.8709	40.3893	0.140324	3.64061	0.137387	0.0861258	158.484	26.0559	26.0246	3.37917	54.2486	1.80463	3.3266	1.57454	-96.9599	-51.973	-3.0469	6.50452	0.0197571	-0.443067	4.792	0	0	1	0	53397.4	1000	843.001	0.843001	0.188	1.53744e+09	399.969	404.902	17.871	16.5754	500.003	100.881	0.100001	25.7598
KH2-3	48	1.53744e+09	13318.9	20180920 13:02:00	13:02:00	1.53744e+09	0.00207446	7.36465	399.936	302.147	30.5121	40.3872	0.13473	3.65872	0.132034	0.0827589	79.2425	25.875	25.9975	3.37376	54.3883	1.828	3.36102	1.54576	-91.4836	-12.6042	-0.735802	-25.5812	0.0198865	-0.445969	4.81765	0	0	1	0	53701.7	500.003	421.503	0.843	0.188	1.53744e+09	399.936	404.852	18.1019	16.8799	500.059	100.884	0.100067	25.9336
KH2-3	49	1.53744e+09	13408.4	20180920 13:03:29	13:03:29	1.53744e+09	0.00207406	6.71738	400.006	310.8	31.3874	40.3962	0.136072	3.64916	0.133315	0.0835647	39.62	25.8016	26.0255	3.37935	54.6295	1.84887	3.38437	1.53049	-91.4663	4.93801	0.289234	-46.619	0.0198182	-0.444436	4.8041	0	0	1	0	53503.8	249.993	210.744	0.843	0.188001	1.53744e+09	400.006	404.534	18.3076	17.086	500.023	100.889	0.100075	26.0506
KH2-3	50	1.53744e+09	13511.9	20180920 13:05:13	13:05:13	1.53744e+09	0.00195224	4.98185	400.056	328.275	33.1541	40.4036	0.129028	3.64204	0.126541	0.0793076	19.0166	25.7407	26.0031	3.37488	54.8317	1.85711	3.38694	1.51776	-86.0938	11.8399	0.69482	-54.5425	0.0197673	-0.443295	4.79402	0	0	1	0	53369.9	119.991	101.152	0.843	0.188	1.53744e+09	400.056	403.514	18.3882	17.2383	499.959	100.895	0.0998944	26.0634
KH2-3	51	1.53744e+09	13611.4	20180920 13:06:52	13:06:52	1.53744e+09	0.00170567	2.64335	399.995	352.467	35.596	40.3959	0.112206	3.64817	0.110323	0.0691186	9.50823	25.7478	26.0153	3.37731	54.8102	1.85639	3.38694	1.52093	-75.22	9.46032	0.554277	-55.6972	0.0198111	-0.444278	4.8027	1	0	1.00003	0.00280469	53483.3	59.9942	50.5752	0.843001	0.188002	1.53744e+09	399.995	401.99	18.3817	17.3773	500.08	100.891	0.100044	26.0634
KH2-3	52	1.53744e+09	13700.9	20180920 13:08:22	13:08:22	1.53744e+09	0.00135603	1.49269	400.033	363.473	36.7065	40.3986	0.0889999	3.65432	0.087813	0.0549884	4.75484	25.7753	26.004	3.37506	54.876	1.85597	3.38211	1.51909	-59.8007	6.9545	0.406705	-47.6847	0.019855	-0.445263	4.81141	1	0	1.00003	0.00279852	53601.2	30.0019	25.2916	0.843	0.188001	1.53744e+09	400.033	401.254	18.3781	17.5795	500.025	100.888	0.100057	26.0393
KH2-3	53	1.53744e+09	13781.9	20180920 13:09:43	13:09:43	1.53744e+09	0.00109453	0.405433	400.16	381.329	38.5081	40.4098	0.0714446	3.64382	0.0706754	0.0442405	2.3774	25.7923	26.0036	3.37498	54.8304	1.85154	3.37685	1.52344	-48.2686	1.84659	0.108286	-43.9364	0.01978	-0.44358	4.79654	1	0	1.00003	0.00280846	53411.6	15.0021	12.6467	0.842995	0.187986	1.53744e+09	400.16	400.666	18.335	17.6904	500.044	100.884	0.100013	26.013
KH2-3	54	1.53744e+09	13867	20180920 13:11:08	13:11:08	1.53744e+09	0.000994414	-0.256076	399.967	396.487	40.0377	40.3891	0.0648775	3.64478	0.0642427	0.0402082	0	25.792	26.0017	3.3746	54.8759	1.85196	3.37482	1.52264	-43.8537	0.216147	0.0126711	-43.6249	0.0197868	-0.443734	4.7979	1	0	1.00003	0.00280743	53431.1	0	0	0	0	1.53744e+09	399.967	400.052	18.3397	17.754	499.991	100.881	0.100024	26.0028
KH2-3	55	1.53744e+09	13973.4	20180920 13:12:54	13:12:54	1.53744e+09	0.00140285	4.4277	399.977	307.595	31.061	40.3897	0.0862388	3.64994	0.0851226	0.0533007	316.967	26.2572	25.9557	3.36542	54.7234	1.74333	3.18571	1.62209	-61.8659	-181.801	-10.5884	62.7117	0.0198237	-0.44456	4.8052	1	0	1.00003	0.00279333	53700.9	1999.99	1685.99	0.843	0.188	1.53744e+09	399.977	402.97	17.2641	16.437	500.035	100.88	0.100046	25.0318
KH3-1	56	1.53745e+09	18307.6	20180920 14:25:08	14:25:08	1.53745e+09	0.00222676	10.9688	400.007	259.551	26.2071	40.3891	0.135676	3.6393	0.132928	0.0833221	316.968	25.8567	25.9918	3.37262	54.8571	1.72388	3.14249	1.64874	-98.2001	-233.284	-13.6133	-28.1299	0.0197477	-0.442856	4.79014	5	1	1.00014	0.014009	53544.3	2000	1686	0.842999	0.188	1.53745e+09	400.007	407.122	17.073	15.7599	499.984	100.871	0.0999532	24.8028
KH3-1	57	1.53745e+09	18396.5	20180920 14:26:37	14:26:37	1.53745e+09	0.0019306	11.1271	399.919	238.403	24.0706	40.3782	0.118126	3.63587	0.116035	0.0727065	237.727	25.9926	26.0347	3.38119	54.0131	1.74395	3.22874	1.63725	-85.1394	-152.423	-8.92531	-8.75992	0.0197232	-0.442307	4.78528	5	1	1.00014	0.0140472	53399	1500.01	1264.51	0.843	0.188	1.53745e+09	399.919	407.057	17.2726	16.1345	500.039	100.866	0.0999866	25.2571
KH3-1	58	1.53745e+09	18482	20180920 14:28:03	14:28:03	1.53745e+09	0.00175612	11.0972	399.838	228.481	23.0699	40.372	0.11033	3.65074	0.108511	0.0679803	158.485	25.9767	25.9907	3.3724	54.0574	1.78	3.29279	1.59241	-77.4451	-79.3377	-4.63345	-2.93073	0.0198295	-0.44469	4.80635	5	1	1.00014	0.0139904	53615.7	1000.01	843.008	0.843	0.188	1.53745e+09	399.838	406.917	17.6288	16.5938	499.977	100.871	0.0998988	25.5876
KH3-1	59	1.53745e+09	18573	20180920 14:29:34	14:29:34	1.53745e+09	0.0016471	10.4815	400.108	230.975	23.3238	40.4029	0.105503	3.64683	0.103836	0.065045	79.2422	26.0422	26.082	3.39067	54.2085	1.83027	3.37636	1.56039	-72.6373	-14.0575	-0.823982	-8.27654	0.0198015	-0.444063	4.8008	5	1	1.00014	0.0140291	53467.7	500.001	421.501	0.843	0.188	1.53745e+09	400.108	406.79	18.1251	17.1551	500.109	100.88	0.100019	26.0105
KH3-1	60	1.53745e+09	18657.5	20180920 14:30:58	14:30:58	1.53745e+09	0.00159282	9.08544	399.913	249.93	25.2379	40.3832	0.103827	3.65393	0.102215	0.0640272	39.6211	25.9819	26.0407	3.38239	54.3987	1.84959	3.40006	1.5328	-70.2432	17.3549	1.01568	-12.2516	0.0198523	-0.445201	4.81086	5	1	1.00014	0.0140003	53577.9	250.002	210.752	0.842999	0.187999	1.53745e+09	399.913	405.746	18.3164	17.3783	499.974	100.88	0.099998	26.1288
KH3-1	61	1.53745e+09	18748.5	20180920 14:32:29	14:32:29	1.53745e+09	0.00152178	5.13081	400.244	308.34	31.1359	40.4163	0.0999958	3.65063	0.0984987	0.0616943	19.0195	25.9377	26.0214	3.37853	54.5442	1.85889	3.40805	1.51964	-67.1104	28.9512	1.69604	-17.4437	0.0198287	-0.444672	4.80619	5	1	1.00014	0.0140181	53509.7	120.009	101.168	0.843	0.188	1.53745e+09	400.244	403.687	18.4087	17.5127	500.073	100.879	0.100044	26.1685
KH3-1	62	1.53745e+09	18841	20180920 14:34:02	14:34:02	1.53745e+09	0.0012387	2.68845	399.987	337.808	34.1101	40.3887	0.0818007	3.64461	0.0807943	0.0505858	9.50823	25.9409	26.0217	3.37859	54.9264	1.87073	3.40589	1.50786	-54.6266	26.7421	1.56913	-16.8072	0.0197857	-0.443707	4.79766	5	1	1.00014	0.0140469	53400.2	59.9954	50.5761	0.843	0.187999	1.53745e+09	399.987	401.897	18.5267	17.7974	500.031	100.875	0.100046	26.1578
KH3-1	63	1.53745e+09	18923	20180920 14:35:24	14:35:24	1.53745e+09	0.00107884	1.13701	400.066	364.85	36.8399	40.3959	0.0710576	3.64143	0.0702961	0.0440028	4.7549	25.9256	26.004	3.37506	54.8616	1.86564	3.40062	1.50942	-47.5767	25.05	1.47081	-16.3009	0.019763	-0.443198	4.79316	5	1	1.00014	0.0140611	53346.1	30.0033	25.2927	0.842998	0.187995	1.53745e+09	400.066	401.007	18.4766	17.8414	500.04	100.873	0.0999785	26.1316
KH3-1	64	1.53745e+09	19008	20180920 14:36:49	14:36:49	1.53745e+09	0.000995314	0.163489	400.13	386.493	39.0269	40.4039	0.0656725	3.63009	0.0650195	0.0406953	2.37724	25.9176	25.9868	3.37162	54.9157	1.86596	3.39787	1.50566	-43.8933	25.657	1.51092	-14.3482	0.019682	-0.441382	4.7771	6	1	1.00017	0.0169397	53138.7	15.0005	12.6454	0.842997	0.187993	1.53745e+09	400.13	400.467	18.4791	17.8931	500.044	100.877	0.0999884	26.1179
KH3-1	65	1.53745e+09	19093.1	20180920 14:38:14	14:38:14	1.53745e+09	0.000959803	-0.632421	400.083	406.354	41.0311	40.398	0.0631299	3.6633	0.0625317	0.0391356	0	25.913	25.9957	3.3734	54.8579	1.86374	3.39739	1.50966	-42.3273	23.66	1.38073	-17.2866	0.0199193	-0.446703	4.82413	6	1	1.00017	0.0167459	53753.4	0	0	0	0	1.53745e+09	400.083	399.934	18.4576	17.8924	499.961	100.874	0.0999397	26.1155
KH3-1	66	1.53745e+09	19193	20180920 14:39:54	14:39:54	1.53745e+09	0.0013932	6.15095	399.683	276.723	27.9429	40.3592	0.0871423	3.66878	0.0860085	0.0538559	316.964	25.7265	25.8983	3.35401	57.0052	1.75974	3.08699	1.59426	-61.44	-275.642	-15.9245	-36.0418	0.0199585	-0.447583	4.8319	6	1	1.00017	0.0166243	54146.5	1999.98	1685.98	0.843	0.188	1.53745e+09	399.683	403.707	17.427	16.6058	500.007	100.878	0.100031	24.5047
KH3-2	67	1.53745e+09	21161.8	20180920 15:12:43	15:12:43	1.53745e+09	0.00451726	12.4364	399.971	322.346	32.5511	40.3898	0.301321	3.64896	0.288149	0.181228	316.968	26.3461	26.005	3.37526	55.0339	1.833	3.33068	1.54225	-199.211	-44.1643	-2.58321	71.0095	0.0198168	-0.444405	4.80383	6	1	1.00017	0.01681	53548.4	2000	1686	0.843	0.188	1.53745e+09	399.971	408.515	18.1518	15.4913	500.038	100.882	0.0999238	25.7805
KH3-2	68	1.53745e+09	21247.3	20180920 15:14:08	15:14:08	1.53745e+09	0.00416668	12.3466	399.991	316.933	32.002	40.3887	0.276204	3.6425	0.265074	0.166634	237.726	26.1117	26.002	3.37466	54.662	1.82835	3.34482	1.54631	-183.75	-29.4562	-1.72657	22.7928	0.0197706	-0.443369	4.79468	6	1	1.00017	0.0168518	53415.8	1500	1264.5	0.843	0.188	1.53745e+09	399.991	408.398	18.1071	15.6527	499.983	100.874	0.100048	25.852
KH3-2	69	1.53745e+09	21337.3	20180920 15:15:38	15:15:38	1.53745e+09	0.00382575	12.0949	400.009	312.273	31.5314	40.3905	0.253513	3.64562	0.244111	0.153385	158.486	25.8776	25.9953	3.37332	54.518	1.83163	3.35967	1.54169	-168.715	-13.4632	-0.788735	-24.4818	0.0197929	-0.443869	4.7991	6	1	1.00017	0.0168378	53460.2	1000.01	843.008	0.843	0.188	1.53745e+09	400.009	408.185	18.1396	15.8856	499.872	100.874	0.0999319	25.9268
KH3-2	70	1.53745e+09	21422.8	20180920 15:17:04	15:17:04	1.53745e+09	0.00357963	11.7972	400.016	309.413	31.2423	40.3908	0.237887	3.65288	0.229603	0.144222	79.2429	25.6094	25.9979	3.37384	54.5815	1.84026	3.37158	1.53358	-157.862	-2.22535	-0.130153	-80.9745	0.0198447	-0.445032	4.80937	6	1	1.00017	0.016799	53583.7	500.004	421.503	0.843	0.188001	1.53745e+09	400.016	407.952	18.2253	16.1171	500.018	100.873	0.0999668	25.9866
KH3-2	71	1.53745e+09	21513.3	20180920 15:18:34	15:18:34	1.53745e+09	0.00339738	10.5535	399.87	314.223	31.7271	40.3749	0.226286	3.64759	0.218766	0.137384	39.6221	25.4866	26.0102	3.3763	54.7404	1.84883	3.37745	1.52746	-149.824	1.14056	0.0668183	-108.995	0.019807	-0.444185	4.80189	6	1	1.00017	0.0168314	53480.6	250.007	210.756	0.843	0.188	1.53745e+09	399.87	407.017	18.3107	16.3097	499.94	100.87	0.10001	26.016
KH3-2	72	1.53745e+09	21618.8	20180920 15:20:20	15:20:20	1.53745e+09	0.00307643	6.12768	400.066	341.609	34.4944	40.3971	0.204248	3.63787	0.198084	0.124341	19.0163	25.4608	26.0021	3.37468	54.664	1.84697	3.37877	1.5277	-135.671	4.02056	0.236166	-112.398	0.0197375	-0.442628	4.78812	6	1	1.00017	0.0168885	53299.6	119.988	101.15	0.843	0.188001	1.53745e+09	400.066	404.48	18.2912	16.4796	500.051	100.876	0.100033	26.0226
KH3-2	73	1.53745e+09	21709.3	20180920 15:21:50	15:21:50	1.53745e+09	0.00250384	3.14883	400.054	359.469	36.2967	40.3946	0.165104	3.64143	0.161055	0.101015	9.5089	25.5263	25.9993	3.37412	54.6381	1.84492	3.37662	1.5292	-110.419	2.45396	0.143994	-98.3124	0.019763	-0.443198	4.79316	7	1	1.0002	0.0196788	53367.4	59.9995	50.5795	0.842999	0.187999	1.53745e+09	400.054	402.544	18.2714	16.7968	499.986	100.873	0.0999569	26.0118
KH3-2	74	1.53745e+09	21794.8	20180920 15:23:16	15:23:16	1.53745e+09	0.00224592	1.34513	400.084	375.624	37.9282	40.3981	0.147756	3.65082	0.144513	0.090606	4.75412	25.5516	26.0014	3.37454	54.6898	1.84583	3.3751	1.5287	-99.0452	0.551105	0.0322538	-93.7077	0.0198301	-0.444703	4.80646	7	1	1.0002	0.0196144	53542.6	29.9965	25.2871	0.843002	0.188006	1.53745e+09	400.084	401.43	18.2803	16.9577	500.021	100.874	0.0999243	26.0042
KH3-2	75	1.53745e+09	21877.9	20180920 15:24:39	15:24:39	1.53745e+09	0.00200677	0.418928	400.034	385.173	38.8928	40.3935	0.132154	3.65831	0.129558	0.081203	2.3774	25.5779	26.0005	3.37436	54.8812	1.85079	3.37236	1.52357	-88.4986	-1.97227	-0.115184	-88.2086	0.0198836	-0.445903	4.81707	7	1	1.0002	0.0195629	53683.6	15.0021	12.6467	0.842995	0.187986	1.53745e+09	400.034	400.767	18.3292	17.1474	499.982	100.875	0.10005	25.9905
KH3-2	76	1.53745e+09	21958.9	20180920 15:26:00	15:26:00	1.53745e+09	0.00189758	-0.445847	400.045	396.012	39.9861	40.3933	0.124755	3.65182	0.122434	0.0767264	0	25.5829	25.9914	3.37254	54.8196	1.84806	3.37116	1.52448	-83.6832	-1.35845	-0.0794707	-85.1211	0.0198372	-0.444863	4.80788	7	1	1.0002	0.0196063	53564.6	0	0	0	0	1.53745e+09	400.045	400.233	18.3027	17.1853	500.038	100.872	0.100013	25.9845
KH3-2	77	1.53745e+09	22099.4	20180920 15:28:20	15:28:20	1.53745e+09	0.00242116	9.15235	399.859	295.775	29.865	40.3746	0.156772	3.648	0.153123	0.0960227	316.965	26.7015	25.9984	3.37394	54.8847	1.81844	3.31319	1.5555	-106.773	-60.3189	-3.52735	146.346	0.0198099	-0.44425	4.80246	7	1	1.0002	0.0196131	53546.2	1999.98	1685.98	0.843	0.188	1.53745e+09	399.859	405.93	18.0093	16.5831	500.017	100.872	0.100033	25.6917
KH3-3	1	1.53752e+09	0	20180921 09:56:33	09:56:33	1.53752e+09	0.00226266	5.83156	399.784	324.78	32.2492	39.6968	0.144593	3.60079	0.141444	0.0886795	316.967	27.1166	26.1631	3.40696	54.946	1.86067	3.38636	1.54629	-99.7835	-19.9173	-1.18316	196.083	0.0194733	-0.436703	4.73564	6	1	1.00017	0.0171222	52572.4	2000	1686	0.843	0.188	1.53752e+09	399.784	403.825	18.7387	17.4068	500.01	99.1956	0.0999392	26.0605
KH3-3	2	1.53752e+09	87	20180921 09:58:00	09:58:00	1.53752e+09	0.00208267	5.77107	400.062	319.915	31.7638	39.7214	0.132444	3.61326	0.129805	0.0813608	237.729	26.8084	26.1779	3.40994	54.7692	1.85917	3.39456	1.55077	-91.8457	-14.902	-0.88243	130.099	0.019562	-0.438692	4.75327	6	1	1.00017	0.0170501	52794.6	1500.02	1264.52	0.843	0.188	1.53752e+09	400.062	404.024	18.725	17.499	499.996	99.1883	0.0999319	26.1014
KH3-3	3	1.53752e+09	169.5	20180921 09:59:22	09:59:22	1.53752e+09	0.00185723	5.5893	400.057	314.28	31.2113	39.7298	0.118455	3.59914	0.116331	0.0728943	158.485	26.4997	26.1607	3.40648	54.7995	1.86304	3.39974	1.54344	-81.9039	-6.50024	-0.38644	69.6946	0.0194616	-0.43644	4.73331	6	1	1.00017	0.0171358	52530.6	1000.01	843.008	0.843	0.188	1.53752e+09	400.057	403.856	18.7598	17.6665	499.974	99.2103	0.100008	26.1272
KH3-3	4	1.53752e+09	255	20180921 10:00:48	10:00:48	1.53752e+09	0.00170776	5.68197	399.954	306.391	30.4229	39.7132	0.109021	3.61189	0.107226	0.0671749	79.2411	26.1776	26.1601	3.40636	54.8116	1.86691	3.40606	1.53944	-75.312	-0.292086	-0.017306	3.61964	0.0195523	-0.438474	4.75134	7	1	1.0002	0.0199056	52759.6	499.995	421.496	0.843	0.188	1.53752e+09	399.954	403.772	18.8018	17.7967	500.042	99.1944	0.100011	26.1586
KH3-3	5	1.53752e+09	344	20180921 10:02:17	10:02:17	1.53752e+09	0.00160257	5.59046	399.891	302.479	30.0345	39.707	0.102431	3.60694	0.100842	0.0631673	39.6203	26.005	26.1637	3.40708	54.9426	1.87105	3.40547	1.53603	-70.6732	-1.55566	-0.0922988	-32.7009	0.0195171	-0.437683	4.74434	7	1	1.0002	0.0199398	52668.9	249.996	210.747	0.843	0.188	1.53752e+09	399.891	403.629	18.8435	17.9003	500.016	99.1945	0.0999504	26.1557
KH3-3	6	1537517034	440.6	20180921 10:03:54	10:03:54	1537517034	0.00148948	4.34354	400.022	316.627	31.436	39.7158	0.0947454	3.59705	0.0933806	0.0584838	19.0165	25.9247	26.1578	3.40589	54.7562	1.86428	3.40469	1.54162	-65.6862	-1.16354	-0.0692207	-47.9024	0.0194467	-0.436106	4.73035	7	1	1.0002	0.0200089	52487.2	119.99	101.152	0.843	0.188	1537517034	400.022	402.985	18.7772	17.9005	500.017	99.1841	0.100008	26.1518
KH3-3	7	1537517137	543.6	20180921 10:05:37	10:05:37	1537517137	0.0012008	2.33006	400.067	341.241	33.8773	39.7174	0.0762398	3.603	0.0753548	0.0471754	9.5096	25.9293	26.1556	3.40545	54.8273	1.86544	3.40239	1.54001	-52.9554	-2.95252	-0.175347	-46.5737	0.019489	-0.437055	4.73876	7	1	1.0002	0.0199665	52598.6	60.0036	50.5831	0.843	0.188	1537517137	400.067	401.753	18.7903	18.0835	500	99.1768	0.0999657	26.1404
KH3-3	8	1.53752e+09	625.1	20180921 10:06:58	10:06:58	1.53752e+09	0.000955415	1.0015	400.055	363.598	36.0876	39.706	0.0604407	3.61139	0.0598843	0.0374773	4.75364	25.9445	26.1485	3.40402	54.7894	1.86254	3.39946	1.54148	-42.1338	-4.41962	-0.261839	-42.0616	0.0195487	-0.438393	4.75063	7	1	1.0002	0.0199073	52755.1	29.9953	25.286	0.842998	0.187995	1.53752e+09	400.055	400.885	18.7659	18.2036	500.069	99.1514	0.100072	26.1258
KH3-3	9	1537517301	707.6	20180921 10:08:21	10:08:21	1537517301	0.000829113	0.510171	399.993	374.415	37.154	39.6921	0.0523548	3.60622	0.0519362	0.0324974	2.3768	25.948	26.1583	3.406	54.868	1.86391	3.39709	1.54208	-36.5639	-8.61275	-0.510984	-43.3108	0.019512	-0.437569	4.74332	7	1	1.0002	0.0199426	52661.7	14.9958	12.6415	0.843006	0.188015	1537517301	399.993	400.498	18.7834	18.2954	500.025	99.132	0.0999689	26.114
KH3-3	10	1.53752e+09	798.1	20180921 10:09:51	10:09:51	1.53752e+09	0.000704739	-0.388692	400.075	403.881	40.0774	39.6997	0.044565	3.61029	0.0442616	0.0276906	0	25.9589	26.1614	3.40662	55.0218	1.86865	3.3962	1.53797	-31.079	-10.0823	-0.59749	-41.7587	0.0195409	-0.438219	4.74908	7	1	1.0002	0.019914	52737.4	0	0	0.842803	0.187476	1.53752e+09	400.075	400.011	18.8314	18.4166	499.996	99.1307	0.0999795	26.1096
KH3-3	11	1537517475	881.6	20180921 10:11:15	10:11:15	1537517475	0.000972425	3.58046	399.83	298.951	29.667	39.6779	0.0626902	3.60893	0.0620915	0.0388605	316.962	27.2254	26.0544	3.38514	55.8275	1.87214	3.35343	1.513	-42.884	-30.9358	-1.83104	241.311	0.0195313	-0.438002	4.74716	7	1	1.0002	0.0199091	52750.3	1999.96	1685.97	0.843	0.188	1537517475	399.83	402.211	18.8653	18.293	500.028	99.137	0.0999795	25.8954
KH4-1	45	1.53736e+09	14103	20180919 14:43:08	14:43:08	1.53736e+09	0.00589443	20.2884	399.937	304.362	30.7436	40.3976	0.393532	3.64765	0.371375	0.233996	316.968	25.8175	25.9935	3.37296	55.1394	1.81088	3.28418	1.56208	-259.944	-88.4935	-5.17147	-36.6411	0.0198074	-0.444195	4.80197	9	2	1.00025	0.0252083	53567.2	2000	1686	0.843	0.188	1.53736e+09	399.937	413.52	17.9277	14.4557	500.052	100.91	0.100032	25.5435
KH4-1	46	1.53736e+09	14165	20180919 14:44:10	14:44:10	1.53736e+09	0.00558359	20.1567	399.994	300.238	30.3243	40.3998	0.371794	3.64498	0.351937	0.221656	237.728	25.6966	25.9893	3.37212	54.5068	1.81083	3.3222	1.5613	-246.236	-49.4807	-2.89648	-60.8858	0.0197883	-0.443766	4.79818	9	2	1.00025	0.0252482	53482.7	1500.01	1264.51	0.843	0.188	1.53736e+09	399.994	413.424	17.9288	14.6398	500.037	100.901	0.0999342	25.7375
KH4-1	47	1.53736e+09	14234	20180919 14:45:19	14:45:19	1.53736e+09	0.0051281	20.1263	399.984	294.799	29.7759	40.4	0.348349	3.64333	0.330847	0.208279	158.484	25.553	25.9478	3.36385	54.8831	1.83862	3.35006	1.52523	-226.149	-13.6315	-0.798713	-82.0952	0.0197765	-0.443501	4.79584	9	2	1.00025	0.0252745	53426.9	1000	843	0.843	0.188	1.53736e+09	399.984	413.288	18.2034	15.1832	499.979	100.904	0.0999738	25.8784
KH4-1	48	1.53736e+09	14294.5	20180919 14:46:19	14:46:19	1.53736e+09	0.00493289	19.0396	399.895	296.131	29.9081	40.3878	0.333929	3.65212	0.317847	0.200035	79.2414	25.4276	25.9851	3.37128	54.3647	1.84433	3.39251	1.52696	-217.54	20.8904	1.22262	-116.186	0.0198394	-0.444911	4.8083	9	2	1.00025	0.0252157	53551.5	499.997	421.498	0.843	0.188	1.53736e+09	399.895	412.498	18.2614	15.3568	500.058	100.896	0.100021	26.0912
KH4-1	49	1.53736e+09	14378	20180919 14:47:43	14:47:43	1.53736e+09	0.00464827	14.6903	400.031	314.818	31.7951	40.4011	0.319812	3.64169	0.304988	0.191892	39.6206	25.3466	25.9669	3.36766	54.9057	1.86831	3.40276	1.49935	-204.989	34.4168	2.02037	-128.931	0.0197648	-0.443239	4.79353	9	2	1.00025	0.0253113	53349.4	249.996	210.747	0.843	0.188001	1.53736e+09	400.031	409.958	18.499	15.7625	500.03	100.895	0.100037	26.1422
KH4-1	50	1.53736e+09	14498.5	20180919 14:49:43	14:49:43	1.53736e+09	0.00247669	8.01353	400.106	310.954	31.4027	40.4059	0.163	3.65675	0.159069	0.0997633	19.0198	25.6862	26.0312	3.38049	54.4095	1.84883	3.39799	1.53166	-109.222	17.2106	1.00635	-71.9851	0.0198725	-0.445654	4.81486	10	2	1.00028	0.0279761	53632.2	120.01	101.168	0.843	0.188001	1.53736e+09	400.106	405.507	18.3074	16.8491	500.031	100.888	0.100075	26.1185
KH4-1	51	1.53736e+09	14560.5	20180919 14:50:45	14:50:45	1.53736e+09	0.00142654	3.21616	400.246	335.18	33.8478	40.4184	0.0931024	3.64521	0.0918012	0.0574912	9.50916	25.814	26.0227	3.37879	54.6035	1.85019	3.3884	1.52861	-62.9105	9.43297	0.553165	-43.4152	0.0197899	-0.443802	4.7985	10	2	1.00028	0.0280836	53426.9	60.0013	50.5811	0.842999	0.187998	1.53736e+09	400.246	402.518	18.3216	17.4815	499.942	100.884	0.099897	26.0707
KH4-1	52	1.53736e+09	14621	20180919 14:51:46	14:51:46	1.53736e+09	0.00119136	1.13194	400.117	367.155	37.0771	40.4058	0.0779121	3.64991	0.0769999	0.048206	4.75399	25.7883	26.0135	3.37695	54.9164	1.85496	3.37779	1.52199	-52.5391	0.82645	0.0483869	-46.9103	0.0198235	-0.444556	4.80516	10	2	1.00028	0.028033	53523.5	29.9962	25.2868	0.843001	0.188003	1.53736e+09	400.117	401.082	18.3687	17.6672	499.991	100.885	0.099954	26.0177
KH4-1	53	1.53736e+09	14681.5	20180919 14:52:46	14:52:46	1.53736e+09	0.000951171	-0.0188878	400.072	390.779	39.4601	40.3984	0.0620051	3.64816	0.0614255	0.0384426	2.37764	25.8101	25.9998	3.37422	54.8569	1.85104	3.3743	1.52318	-41.9466	0.0786719	0.00460755	-39.4857	0.019811	-0.444276	4.80269	10	2	1.00028	0.0280483	53494.1	15.0015	12.6463	0.843004	0.18801	1.53736e+09	400.072	400.289	18.3311	17.771	499.983	100.878	0.0999204	26.0002
KH4-1	54	1.53736e+09	14759	20180919 14:54:04	14:54:04	1.53736e+09	0.000869858	-1.19324	399.998	423.671	42.7785	40.3882	0.0568523	3.65559	0.0563657	0.0352719	0	25.8006	25.9972	3.3737	55.05	1.85583	3.37116	1.51787	-38.3608	-2.50292	-0.146276	-41.01	0.0198642	-0.445467	4.81322	10	2	1.00028	0.027975	53634.4	0	0	0	0	1.53736e+09	399.998	399.491	18.3798	17.8676	499.977	100.871	0.0999381	25.9845
KH4-1	55	1.53736e+09	14879.5	20180919 14:56:04	14:56:04	1.53736e+09	0.00103509	7.06294	399.879	212.669	21.4714	40.3726	0.0635965	3.64269	0.0629861	0.0394207	316.965	26.4882	25.983	3.37087	54.56	1.75381	3.21446	1.61706	-45.6473	-157.187	-9.18119	104.95	0.019772	-0.4434	4.79495	10	2	1.00028	0.0280248	53539	1999.98	1685.98	0.843	0.188	1.53736e+09	399.879	404.364	17.371	16.7609	499.991	100.862	0.099935	25.1826
KH4-2	56	1537363342	16456.8	20180919 15:22:22	15:22:22	1537363342	0.00322095	11.4233	400.007	301.406	30.4276	40.3815	0.20924	3.65022	0.202798	0.127311	316.968	26.4886	26.0121	3.37668	54.9065	1.81452	3.30475	1.56215	-142.044	-71.5137	-4.17884	99.2314	0.0198257	-0.444606	4.80561	4	1	1.00011	0.0111964	53594.7	2000	1686	0.843	0.188	1537363342	400.007	407.634	17.9741	16.0763	499.952	100.852	0.0999696	25.6487
KH4-2	57	1537363417	16531.8	20180919 15:23:37	15:23:37	1537363417	0.00286941	11.2041	399.93	292.193	29.4974	40.3737	0.185518	3.64294	0.180424	0.113211	237.728	26.3563	26.0473	3.38371	54.4983	1.81958	3.33878	1.56414	-126.541	-44.3467	-2.59925	64.2407	0.0197737	-0.443439	4.79529	4	1	1.00011	0.0112311	53428.8	1500.01	1264.51	0.843	0.188	1537363417	399.93	407.341	18.0242	16.3336	499.948	100.852	0.100008	25.8215
KH4-2	58	1537363480	16594.8	20180919 15:24:40	15:24:40	1537363480	0.00258886	10.9238	400.028	285.881	28.8609	40.3844	0.169202	3.65754	0.164971	0.103478	158.486	26.1222	25.996	3.37346	54.5255	1.83003	3.35629	1.54343	-114.169	-16.9974	-0.992458	26.3271	0.0198781	-0.445779	4.81597	4	1	1.00011	0.0111779	53683.3	1000.01	843.008	0.843	0.188	1537363480	400.028	407.203	18.1274	16.6024	499.995	100.854	0.100044	25.9098
KH4-2	59	1537363560	16674.8	20180919 15:26:00	15:26:00	1537363560	0.00239588	10.8997	399.946	280.062	28.2734	40.3761	0.159593	3.64611	0.155811	0.0977142	79.2431	25.8557	25.9452	3.36333	54.9151	1.85107	3.37079	1.51226	-105.658	7.35169	0.43065	-18.6329	0.0197964	-0.443948	4.79979	4	1	1.00011	0.0112248	53458.9	500.006	421.505	0.843	0.188	1537363560	399.946	407.06	18.3358	16.9248	500.003	100.854	0.0999444	25.9826
KH4-2	60	1537363633	16747.8	20180919 15:27:13	15:27:13	1537363633	0.0024166	9.51901	400.046	294.394	29.7196	40.3854	0.160143	3.63739	0.156327	0.0980397	39.622	25.8043	26.0372	3.38169	54.7601	1.86164	3.39964	1.52005	-106.572	17.5509	1.03179	-48.3674	0.0197341	-0.442551	4.78743	4	1	1.00011	0.0112643	53271.6	250.004	210.754	0.843001	0.188001	1537363633	400.046	406.337	18.4409	17.0178	499.985	100.852	0.0999129	26.1267
KH4-2	61	1537363714	16828.8	20180919 15:28:34	15:28:34	1537363714	0.00225866	6.15916	400.011	324.196	32.728	40.3815	0.150116	3.65504	0.146774	0.0920276	19.0194	25.7312	26.0029	3.37484	54.7887	1.86162	3.39781	1.51322	-99.6071	22.6017	1.32201	-56.6639	0.0198602	-0.445379	4.81244	4	1	1.00011	0.0111953	53599.9	120.009	101.168	0.843	0.187999	1537363714	400.011	404.248	18.4408	17.1108	500.021	100.851	0.0999907	26.1176
KH4-2	62	1537363775	16889.8	20180919 15:29:35	15:29:35	1537363775	0.00191733	2.7717	400.213	355.167	35.8548	40.4023	0.126213	3.64502	0.123834	0.0776062	9.50832	25.7471	26.0189	3.37803	54.6403	1.8555	3.39584	1.52253	-84.5544	17.4698	1.02468	-56.5516	0.0197886	-0.443773	4.79824	4	1	1.00011	0.0112338	53416.2	59.9944	50.5753	0.843001	0.188003	1537363775	400.213	402.336	18.38	17.251	500.056	100.852	0.100075	26.1078
KH4-2	63	1537363850	16964.8	20180919 15:30:50	15:30:50	1537363850	0.00107148	1.42325	400.034	357.75	36.1156	40.3842	0.0698478	3.6445	0.0691125	0.0432607	4.75472	25.8457	26.011	3.37646	54.7206	1.85188	3.38425	1.52457	-47.2522	7.66281	0.449374	-34.3853	0.0197849	-0.44369	4.79751	5	1	1.00014	0.0140425	53416.9	30.0004	25.2904	0.843003	0.188005	1537363850	400.034	401.145	18.3442	17.7132	500.003	100.852	0.100033	26.05
KH4-2	64	1537363911	17025.8	20180919 15:31:51	15:31:51	1537363911	0.000626457	0.154375	400.115	384.328	38.8003	40.394	0.0407645	3.65587	0.0405136	0.0253434	2.37752	25.911	26.0171	3.37767	54.9325	1.85708	3.38065	1.5206	-27.6267	2.93672	0.171674	-22.1408	0.0198662	-0.445512	4.81361	5	1	1.00014	0.0139865	53630.7	15.0024	12.647	0.842997	0.187991	1537363911	400.115	400.358	18.3949	18.026	500.01	100.856	0.100036	26.032
KH4-2	65	1537363977	17091.8	20180919 15:32:57	15:32:57	1537363977	0.000464957	-0.259325	399.942	403.781	40.7629	40.3753	0.0303242	3.64262	0.0301847	0.0188779	0	25.9082	25.9988	3.37402	55.0795	1.85927	3.37562	1.51475	-20.5046	1.57105	0.0921536	-18.8414	0.0197714	-0.443388	4.79484	5	1	1.00014	0.0140496	53389.8	0	0	0	0	1537363977	399.942	399.898	18.4172	18.1434	499.995	100.853	0.0999741	26.0068
KH4-2	66	1537364066	17180.8	20180919 15:34:26	15:34:26	1537364066	0.000723945	4.00455	399.905	248.961	25.1341	40.3728	0.0452026	3.64582	0.0448936	0.0280861	316.966	26.8335	25.9973	3.37372	54.6828	1.78733	3.26855	1.58638	-31.926	-104.979	-6.1356	173.926	0.0197943	-0.443901	4.79938	5	1	1.00014	0.0140085	53546.5	1999.99	1685.99	0.843	0.188	1537364066	399.905	402.481	17.7041	17.2775	500.019	100.856	0.0999829	25.4632
KH4-3	67	1.53737e+09	18993.9	20180919 16:04:39	16:04:39	1.53737e+09	0.00205586	8.30018	399.997	286.402	28.9097	40.3761	0.128978	3.64714	0.126496	0.0792792	316.968	26.352	26.0189	3.37803	55.0882	1.77942	3.23013	1.59862	-90.6635	-148.373	-8.66094	69.2705	0.0198038	-0.444113	4.80125	10	2	1.00028	0.0279895	53606.4	2000	1686	0.843	0.188	1.53737e+09	399.997	405.469	17.6283	16.4169	500.011	100.841	0.0999915	25.2643
KH4-3	68	1.53737e+09	19061.5	20180919 16:05:46	16:05:46	1.53737e+09	0.00194986	8.32945	399.981	280.289	28.2916	40.3729	0.122119	3.65502	0.119897	0.0751319	237.727	26.2593	26.0322	3.38069	54.2724	1.78115	3.28186	1.59955	-85.9889	-98.6429	-5.75375	47.3416	0.01986	-0.445375	4.8124	10	2	1.00028	0.0279385	53704.3	1500.01	1264.51	0.843	0.188	1.53737e+09	399.981	405.445	17.6461	16.4972	500.02	100.837	0.100035	25.5316
KH4-3	69	1.53737e+09	19135.1	20180919 16:07:00	16:07:00	1.53737e+09	0.00180241	8.455	399.97	271.575	27.4111	40.3705	0.114592	3.64245	0.112626	0.0705651	158.484	26.1621	26.0586	3.38598	54.4065	1.81228	3.331	1.5737	-79.4862	-54.2967	-3.18243	21.5187	0.0197702	-0.44336	4.79459	10	2	1.00028	0.0280839	53426.4	1000	843	0.843	0.188	1.53737e+09	399.97	405.474	17.9551	16.8934	500.011	100.834	0.0999368	25.7821
KH4-3	70	1.53737e+09	19198.1	20180919 16:08:03	16:08:03	1.53737e+09	0.00177778	8.3651	399.963	273.375	27.5937	40.3711	0.114989	3.65502	0.113016	0.0708095	79.244	25.9514	26.0053	3.37532	54.3579	1.82847	3.36377	1.54684	-78.4001	-11.4092	-0.666785	-11.2321	0.01986	-0.445375	4.8124	10	2	1.00028	0.0279775	53629.6	500.013	421.511	0.843	0.188	1.53737e+09	399.963	405.406	18.115	17.0682	500.118	100.837	0.100038	25.9474
KH4-3	71	1.53737e+09	19265.1	20180919 16:09:10	16:09:10	1.53737e+09	0.00178809	8.37543	399.952	275.242	27.781	40.3684	0.11695	3.6587	0.114912	0.072	39.6203	25.8838	26.0285	3.37995	54.5969	1.85007	3.3886	1.52988	-78.8548	8.52111	0.497866	-30.2156	0.0198864	-0.445966	4.81762	10	2	1.00028	0.0279536	53675.4	249.995	210.746	0.843	0.188	1.53737e+09	399.952	405.405	18.3297	17.2768	499.995	100.833	0.0999947	26.0717
KH4-3	72	1.53737e+09	19356.1	20180919 16:10:41	16:10:41	1.53737e+09	0.00183582	6.71213	400.003	301.53	30.4328	40.3715	0.121413	3.64783	0.119212	0.0747017	19.0176	25.8065	26.0188	3.37801	54.9065	1.86412	3.39508	1.51389	-80.9597	16.7556	0.982013	-44.2045	0.0198086	-0.444222	4.80222	10	2	1.00028	0.0280619	53468.3	119.997	101.157	0.843	0.188	1.53737e+09	400.003	404.47	18.4698	17.3889	499.972	100.828	0.0999725	26.104
KH4-3	73	1.53737e+09	19427.1	20180919 16:11:52	16:11:52	1.53737e+09	0.00174896	4.21521	399.975	331.664	33.4732	40.3675	0.115424	3.64964	0.113434	0.0710721	9.50891	25.7828	26.0054	3.37534	54.7622	1.85959	3.39576	1.51574	-77.1294	20.0695	1.17559	-46.3754	0.0198216	-0.444514	4.80479	10	2	1.00028	0.0280446	53501.2	60.0007	50.5805	0.842998	0.187996	1.53737e+09	399.975	402.923	18.4255	17.3958	500.024	100.825	0.100001	26.1074
KH4-3	74	1.53737e+09	19487.6	20180919 16:12:52	16:12:52	1.53737e+09	0.00127569	2.34719	400.019	345.305	34.8499	40.3719	0.0834375	3.64948	0.0823921	0.0515879	4.754	25.8251	26.0071	3.37568	54.6964	1.85352	3.38874	1.52216	-56.258	12.8478	0.752483	-37.9037	0.0198204	-0.444487	4.80455	10	2	1.00028	0.0280429	53504.4	29.9962	25.2868	0.843001	0.188003	1.53737e+09	400.019	401.733	18.3653	17.6142	500.029	100.825	0.099997	26.0724
KH4-3	75	1.53737e+09	19548.6	20180919 16:13:53	16:13:53	1.53737e+09	0.000898732	1.21236	400.061	357.349	36.064	40.3745	0.0586093	3.64347	0.0580905	0.0363528	2.37744	25.8709	26.0167	3.37759	54.863	1.85671	3.38427	1.52088	-39.6341	6.56066	0.38486	-30.3111	0.0197776	-0.443525	4.79605	10	2	1.00028	0.0280992	53397.3	15.001	12.6459	0.843	0.188001	1.53737e+09	400.061	401.004	18.3977	17.8685	499.969	100.821	0.0999444	26.0501
KH4-3	76	1.53737e+09	19614.6	20180919 16:14:59	16:14:59	1.53737e+09	0.000547091	0.381293	400.009	373.249	37.6683	40.3689	0.0356088	3.64605	0.0354167	0.0221526	0	25.9055	26.0125	3.37676	55.0017	1.85825	3.37853	1.5185	-24.1267	1.74943	0.102535	-22.2747	0.0197959	-0.443937	4.79969	11	2	1.00031	0.0308795	53449.9	0	0	0.843424	0.189131	1.53737e+09	400.009	400.369	18.4131	18.091	500.014	100.82	0.10004	26.0214
KH4-3	77	1.53737e+09	19735.1	20180919 16:17:00	16:17:00	1.53737e+09	0.000397168	3.8105	400.019	142.497	14.3799	40.3675	0.0244217	3.64884	0.0243313	0.0152152	316.967	26.4487	25.9122	3.35677	55.0423	1.7512	3.18155	1.60557	-17.5151	-177.497	-10.3374	111.617	0.0198159	-0.444385	4.80365	11	2	1.00031	0.0307454	53683.1	1999.99	1685.99	0.843	0.188	1.53737e+09	400.019	402.4	17.3534	17.1193	499.984	100.814	0.10002	25.0099
KH5-1	1	1.53728e+09	0	20180918 15:58:55	15:58:55	1.53728e+09	0.00358287	14.9999	399.979	283.14	28.4533	40.1947	0.22881	3.63238	0.221094	0.138855	316.968	26.3856	25.9905	3.37236	54.1292	1.78566	3.29889	1.5867	-158.005	-72.7895	-4.27318	81.9008	0.0196983	-0.441749	4.78034	15	3	1.00042	0.0422637	53259.6	2000	1686	0.843	0.188	1.53728e+09	399.979	409.834	17.7692	15.6588	500.051	100.392	0.100068	25.6188
KH5-1	2	1.53728e+09	94.5	20180918 16:00:29	16:00:29	1.53728e+09	0.00335711	14.3624	400.06	278.068	27.9427	40.2016	0.208836	3.6411	0.202403	0.127063	237.728	26.2592	26.0265	3.37955	52.5571	1.7554	3.33999	1.62415	-148.048	-39.0438	-2.28943	48.3462	0.0197606	-0.443144	4.79268	15	3	1.00042	0.0421655	53383.6	1500.01	1264.51	0.843	0.188	1.53728e+09	400.06	409.48	17.4686	15.4903	499.982	100.389	0.0999488	25.8276
KH5-1	3	1.53728e+09	181.1	20180918 16:01:56	16:01:56	1.53728e+09	0.00320612	14.3325	399.944	272.78	27.4106	40.1888	0.198931	3.64187	0.193086	0.121189	158.484	26.0524	26.0116	3.37658	51.9728	1.75061	3.36831	1.62597	-141.39	-8.1285	-0.476838	8.48869	0.0197661	-0.443268	4.79378	15	3	1.00042	0.0421744	53372.4	1000	843	0.843	0.188	1.53728e+09	399.944	409.309	17.4214	15.5321	500.013	100.386	0.0999993	25.9702
KH5-1	4	1.53728e+09	261.6	20180918 16:03:16	16:03:16	1.53728e+09	0.00306335	12.3197	399.941	284.798	28.6197	40.1905	0.190396	3.62578	0.185011	0.116103	79.2431	25.8333	25.9999	3.37424	51.63	1.75279	3.3949	1.62145	-135.094	20.1728	1.18936	-34.4886	0.0196513	-0.440694	4.771	15	3	1.00042	0.0424296	53051.5	500.006	421.505	0.843	0.188	1.53728e+09	399.941	408.064	17.4422	15.6372	500.048	100.391	0.100139	26.1031
KH5-1	5	1.53728e+09	363.1	20180918 16:04:58	16:04:58	1.53728e+09	0.00244975	8.16994	400.198	303.428	30.4906	40.2147	0.152306	3.63259	0.148845	0.0933327	39.6213	25.8174	26.0179	3.37783	51.8926	1.76631	3.40378	1.61152	-108.034	25.3417	1.49178	-41.5794	0.0196998	-0.441782	4.78063	15	3	1.00042	0.0423356	53169.3	250.001	210.751	0.843	0.188001	1.53728e+09	400.198	405.685	17.5775	16.1344	500.102	100.387	0.100043	26.1473
KH5-1	6	1.53728e+09	455.6	20180918 16:06:30	16:06:30	1.53728e+09	0.0012409	3.91837	400.175	307.895	30.9383	40.2108	0.0763076	3.64731	0.0754317	0.0472227	19.0178	25.9112	26.0415	3.38255	52.2571	1.77194	3.39081	1.61061	-54.7237	8.10131	0.474874	-27.1297	0.0198049	-0.44414	4.80148	16	3	1.00045	0.0449196	53452.8	119.999	101.159	0.842999	0.187999	1.53728e+09	400.175	402.823	17.6342	16.9031	499.984	100.383	0.100066	26.0827
KH5-1	7	1.53728e+09	536.1	20180918 16:07:51	16:07:51	1.53728e+09	0.000793554	1.80015	400.077	331.075	33.2678	40.2013	0.0487772	3.64132	0.0484171	0.0302928	9.50879	25.8855	26	3.37426	52.4155	1.76948	3.37588	1.60478	-34.9957	1.59012	0.0933067	-23.8035	0.0197621	-0.44318	4.793	16	3	1.00045	0.0450017	53355.4	59.9992	50.5793	0.842999	0.187998	1.53728e+09	400.077	401.347	17.6096	17.1421	500.036	100.384	0.10002	26.0081
KH5-1	8	1.53728e+09	629.6	20180918 16:09:24	16:09:24	1.53728e+09	0.000639627	0.594304	400.149	366.075	36.7847	40.2085	0.0396171	3.64648	0.0393795	0.0246334	4.75456	25.8845	25.9971	3.37368	52.863	1.78344	3.3737	1.59024	-28.2076	0.0196589	0.00115185	-23.4322	0.019799	-0.444007	4.80031	16	3	1.00045	0.0449196	53452.8	30.0012	25.2909	0.842998	0.187994	1.53728e+09	400.149	400.659	17.7485	17.3717	499.99	100.384	0.0999441	25.9972
KH5-1	9	1.53728e+09	712.1	20180918 16:10:47	16:10:47	1.53728e+09	0.000539812	0.132447	400.059	383.461	38.5344	40.2024	0.0332977	3.64513	0.0331297	0.0207211	2.37676	25.8891	25.9971	3.37368	52.7254	1.77826	3.37268	1.59542	-23.8057	-0.982581	-0.0575913	-22.4691	0.0197894	-0.44379	4.79839	16	3	1.00045	0.0449398	53428.8	14.9957	12.6415	0.843005	0.188014	1.53728e+09	400.059	400.268	17.6957	17.3777	500.016	100.391	0.100056	25.9921
KH5-1	10	1.53728e+09	801.6	20180918 16:12:16	16:12:16	1.53728e+09	0.000485643	-0.774613	400.06	430.717	43.2815	40.2008	0.0300167	3.61945	0.0298791	0.0186867	0	25.8821	25.993	3.37286	52.8407	1.78147	3.3714	1.59139	-21.4169	-1.42446	-0.0840788	-22.9254	0.0196061	-0.439681	4.76203	16	3	1.00045	0.045342	52955.1	0	0	0	0	1.53728e+09	400.06	399.712	17.7284	17.4423	499.979	100.387	0.0999577	25.9857
KH5-1	11	1.53728e+09	942.6	20180918 16:14:37	16:14:37	1.53728e+09	0.000368033	3.16281	400.03	169.535	17.0356	40.1966	0.0227501	3.63008	0.0226712	0.0141766	316.966	26.671	25.9542	3.36512	55.1194	1.77564	3.22145	1.58948	-16.2303	-143.863	-8.43247	148.441	0.019682	-0.441382	4.77709	16	3	1.00045	0.0450583	53288.3	1999.99	1685.99	0.843	0.188	1.53728e+09	400.03	402.015	17.6709	17.4541	500.042	100.384	0.0999996	25.2191
KH5-2	12	1.53728e+09	2820.8	20180918 16:45:56	16:45:56	1.53728e+09	0.00566301	14.5243	400.087	324.487	32.609	40.2064	0.367654	3.63001	0.348149	0.219259	316.968	26.0607	25.989	3.37206	53.5625	1.77932	3.32194	1.59275	-249.739	-49.4733	-2.90796	14.8481	0.0196815	-0.44137	4.77699	1	0	1.00003	0.00281989	53195	2000	1686	0.843	0.188	1.53728e+09	400.087	410.16	17.7057	14.3684	500.037	100.394	0.100047	25.7362
KH5-2	13	1.53728e+09	2921.3	20180918 16:47:36	16:47:36	1.53728e+09	0.00549381	14.3167	400.003	322.074	32.3629	40.1935	0.349939	3.63489	0.332242	0.209167	237.728	25.9487	26.0323	3.38071	52.3005	1.76169	3.36839	1.61903	-242.277	-12.091	-0.710725	-17.3513	0.0197163	-0.442151	4.7839	1	0	1.00003	0.00281734	53243.3	1500.01	1264.51	0.843	0.188	1.53728e+09	400.003	409.911	17.5322	14.2939	500.016	100.383	0.0999282	25.9706
KH5-2	14	1.53728e+09	3003.3	20180918 16:48:58	16:48:58	1.53728e+09	0.00537266	14.3655	399.968	320.346	32.191	40.192	0.342219	3.62466	0.325228	0.204724	158.485	25.7186	25.9896	3.37218	51.697	1.7545	3.39382	1.61768	-236.934	21.1241	1.24574	-56.0792	0.0196433	-0.440515	4.76942	1	0	1.00003	0.00282858	53031.7	1000.01	843.008	0.842999	0.188	1.53728e+09	399.968	409.876	17.4598	14.2927	500.019	100.388	0.100041	26.0977
KH5-2	15	1.53728e+09	3088.3	20180918 16:50:23	16:50:23	1.53728e+09	0.00527319	13.372	399.955	323.751	32.5357	40.1938	0.334857	3.62955	0.318592	0.200516	79.2411	25.4976	25.9846	3.37118	51.1465	1.75021	3.42195	1.62098	-232.548	49.4669	2.91522	-100.925	0.0196781	-0.441296	4.77633	1	0	1.00003	0.00282508	53097.4	499.995	421.496	0.843	0.188	1.53728e+09	399.955	409.243	17.4157	14.3071	500.02	100.396	0.0999111	26.2374
KH5-2	16	1.53728e+09	3191.3	20180918 16:52:06	16:52:06	1.53728e+09	0.00539337	10.1779	400.089	341.152	34.2841	40.2069	0.345473	3.63246	0.328202	0.206606	39.621	25.3783	26.0181	3.37787	51.3932	1.76872	3.44155	1.60915	-237.848	61.8833	3.6464	-132.697	0.0196989	-0.441762	4.78045	1	0	1.00003	0.00282313	53134	249.999	210.749	0.843	0.188001	1.53728e+09	400.089	407.491	17.6001	14.4208	499.949	100.395	0.0999689	26.3341
KH5-2	17	1.53728e+09	3285.8	20180918 16:53:41	16:53:41	1.53728e+09	0.00505422	5.50868	400.011	361.767	36.3551	40.1983	0.324137	3.64002	0.308913	0.194379	19.0166	25.3437	26.0096	3.37618	51.5782	1.77411	3.43966	1.60206	-222.891	61.8551	3.63685	-138.382	0.0197529	-0.442972	4.79116	1	0	1.00003	0.00281565	53275.1	119.992	101.153	0.842999	0.187998	1.53728e+09	400.011	404.529	17.6541	14.6753	500.018	100.393	0.100016	26.3248
KH5-2	18	1.53728e+09	3378.8	20180918 16:55:14	16:55:14	1.53728e+09	0.00405167	2.64724	400.165	372.991	37.4826	40.2134	0.256398	3.63238	0.246751	0.155056	9.51008	25.4577	26.0221	3.37867	51.6404	1.77087	3.42923	1.6078	-178.679	49.2118	2.89899	-117.058	0.0196983	-0.441749	4.78034	1	0	1.00003	0.00282265	53143.1	60.0072	50.586	0.843	0.187998	1.53728e+09	400.165	402.726	17.622	15.234	500.02	100.392	0.0999311	26.2734
KH5-2	19	1.53728e+09	3470.9	20180918 16:56:46	16:56:46	1.53728e+09	0.00284904	1.31554	400.042	377.872	37.9743	40.2022	0.179009	3.6354	0.174252	0.109325	4.75508	25.5905	26.0073	3.37572	52.0606	1.77472	3.40896	1.60099	-125.643	32.4758	1.91041	-86.5012	0.0197199	-0.442232	4.78462	2	0	1.00006	0.00563763	53216.9	30.0025	25.2922	0.843002	0.188006	1.53728e+09	400.042	401.515	17.6598	15.9808	500.041	100.395	0.100044	26.173
KH5-2	20	1.53728e+09	3572.9	20180918 16:58:28	16:58:28	1.53728e+09	0.00173508	0.402498	400.104	383.776	38.566	40.2068	0.107571	3.63925	0.105835	0.0663006	2.37841	25.7309	26.021	3.37845	52.279	1.77321	3.39183	1.60524	-76.5171	13.1061	0.769881	-60.2627	0.0197474	-0.442848	4.79006	2	0	1.00006	0.00562852	53303	15.007	12.6509	0.843001	0.188003	1.53728e+09	400.104	400.762	17.6455	16.6229	500.01	100.391	0.0999892	26.0878
KH5-2	21	1.53728e+09	3657.9	20180918 16:59:53	16:59:53	1.53728e+09	0.00114771	-0.484222	400.095	400.656	40.2636	40.2072	0.0710545	3.63728	0.0702923	0.0440005	0	25.7876	26.0026	3.37478	52.5358	1.77599	3.38053	1.59879	-50.6141	5.64748	0.3318	-44.6348	0.0197333	-0.442534	4.78728	2	0	1.00006	0.00563128	53276.9	0	0	0	0	1.53728e+09	400.095	400.08	17.6726	16.9962	500.014	100.394	0.100023	26.0314
KH5-2	22	1.53728e+09	3787.4	20180918 17:02:02	17:02:02	1.53728e+09	0.000908852	6.12544	400.056	217.599	21.8672	40.2028	0.0565931	3.62757	0.0561071	0.0351103	316.967	26.6062	25.9528	3.36485	55.0508	1.77867	3.23095	1.58618	-40.0804	-133.809	-7.85048	135.227	0.019664	-0.440979	4.77353	2	0	1.00006	0.00563592	53233	1999.99	1685.99	0.843	0.188	1.53728e+09	400.056	403.949	17.6994	17.1638	500.027	100.393	0.100041	25.2686
KH5-3	23	1.53729e+09	6082.1	20180918 17:40:17	17:40:17	1.53729e+09	0.00272051	7.22244	399.991	321.951	32.3648	40.2099	0.171987	3.63697	0.167593	0.105131	316.968	26.2301	25.9992	3.3741	55.18	1.78413	3.2333	1.58997	-119.974	-140.861	-8.24532	47.8875	0.0197311	-0.442484	4.78684	2	0	1.00006	0.00561768	53405.9	2000	1686	0.843	0.188	1.53729e+09	399.991	404.977	17.7478	16.1446	500.013	100.427	0.100008	25.2808
KH5-3	24	1.53729e+09	6197.1	20180918 17:42:12	17:42:12	1.53729e+09	0.00253956	6.88363	400.15	320.544	32.2237	40.2263	0.160025	3.63475	0.156212	0.0979674	237.726	26.1503	25.9795	3.37017	54.1276	1.77771	3.2843	1.59246	-111.995	-85.3195	-5.00335	35.4082	0.0197153	-0.442128	4.7837	1	0	1.00003	0.00281341	53317.7	1500	1264.5	0.843	0.188	1.53729e+09	400.15	404.889	17.6837	16.1872	500.083	100.428	0.100158	25.5441
KH5-3	25	1.53729e+09	6308.6	20180918 17:44:03	17:44:03	1.53729e+09	0.00251625	7.04738	399.959	317.934	31.9635	40.2099	0.158292	3.63667	0.154562	0.0969291	158.484	26.0507	26.0124	3.37674	53.3728	1.78203	3.33884	1.5947	-110.966	-37.3691	-2.19367	7.95486	0.019729	-0.442436	4.78642	1	0	1.00003	0.00281414	53303.8	1000	843	0.843	0.188	1.53729e+09	399.959	404.791	17.7255	16.2426	500.015	100.435	0.0999512	25.8218
KH5-3	26	1.53729e+09	6401.1	20180918 17:45:36	17:45:36	1.53729e+09	0.00241283	6.88533	400	314.837	31.6521	40.214	0.14838	3.63769	0.145098	0.0909751	79.2414	25.9522	26.0272	3.37969	51.6256	1.75056	3.39087	1.62914	-106.406	10.9432	0.643109	-15.578	0.0197363	-0.442599	4.78787	1	0	1.00003	0.0028156	53276.1	499.994	421.495	0.843001	0.188001	1.53729e+09	400	404.71	17.4124	15.99	500.017	100.435	0.100006	26.083
KH5-3	27	1.53729e+09	6486.6	20180918 17:47:01	17:47:01	1.53729e+09	0.0025701	6.98192	399.937	319.306	32.1024	40.2089	0.160168	3.63744	0.15635	0.0980543	39.6205	25.8192	26.0128	3.37682	51.8137	1.76643	3.4092	1.61038	-113.342	31.6508	1.86089	-40.2093	0.0197345	-0.44256	4.78751	1	0	1.00003	0.0028167	53255.4	249.998	210.748	0.843	0.187999	1.53729e+09	399.937	404.743	17.5698	16.0548	499.975	100.438	0.0999999	26.1742
KH5-3	28	1.53729e+09	6589.6	20180918 17:48:44	17:48:44	1.53729e+09	0.00233058	4.74324	400.032	337.319	33.9134	40.2184	0.145656	3.63433	0.142489	0.0893346	19.0179	25.8018	26.0229	3.37883	52.015	1.77658	3.41551	1.60226	-102.779	35.7776	2.10576	-45.8774	0.0197123	-0.442062	4.78311	1	0	1.00003	0.00282003	53192.3	120	101.16	0.842999	0.187998	1.53729e+09	400.032	403.437	17.6707	16.2972	500.036	100.438	0.100006	26.2055
KH5-3	29	1537285833	6697.7	20180918 17:50:33	17:50:33	1537285833	0.00132749	2.40205	400.125	342.879	34.4734	40.2289	0.081786	3.63252	0.0807766	0.050575	9.50748	25.8882	26.0274	3.37973	52.0632	1.76975	3.39924	1.60998	-58.5422	19.0549	1.12164	-28.8582	0.0196993	-0.441771	4.78053	1	0	1.00003	0.00282105	53173.2	59.9899	50.5715	0.843	0.188001	1537285833	400.125	401.885	17.6023	16.8198	499.968	100.441	0.0999334	26.1247
KH5-3	30	1.53729e+09	6777.3	20180918 17:51:52	17:51:52	1.53729e+09	0.000815916	1.2122	399.992	351.528	35.344	40.2168	0.0504723	3.63813	0.0500865	0.0313385	4.75449	25.9121	26.0167	3.37759	52.609	1.78174	3.38676	1.59585	-35.9819	8.98317	0.527774	-21.7165	0.0197394	-0.44267	4.78849	1	0	1.00003	0.00281496	53288.2	29.9986	25.2889	0.843003	0.188007	1.53729e+09	399.992	400.915	17.721	17.2402	500.063	100.444	0.100039	26.0625
KH5-3	31	1.53729e+09	6862.3	20180918 17:53:17	17:53:17	1.53729e+09	0.000570166	0.250298	400.056	378.473	38.0529	40.2228	0.0351701	3.63863	0.0349824	0.0218808	2.37708	25.9052	25.997	3.37366	52.6149	1.77692	3.37721	1.59674	-25.1443	3.49175	0.205048	-19.0704	0.019743	-0.44275	4.78919	2	0	1.00006	0.00562822	53305.8	15.0001	12.645	0.842995	0.187986	1.53729e+09	400.056	400.343	17.6732	17.3372	500.051	100.443	0.100003	26.0148
KH5-3	32	1.53729e+09	6945.8	20180918 17:54:41	17:54:41	1.53729e+09	0.000381948	-0.0877715	399.964	395.597	39.7757	40.2148	0.0235815	3.6349	0.0234968	0.0146931	0	25.9048	25.9973	3.37372	52.832	1.78121	3.37146	1.59251	-16.8439	-2.2144	-0.130152	-19.1885	0.0197163	-0.442152	4.78391	2	0	1.00006	0.00563497	53242	0	0	0.842803	0.187476	1.53729e+09	399.964	400.003	17.7154	17.4903	499.991	100.446	0.100005	25.986
KH5-3	33	1.53729e+09	7053.8	20180918 17:56:29	17:56:29	1.53729e+09	0.00104316	1.74106	400.044	346.709	34.8591	40.2216	0.0644529	3.63982	0.0638255	0.0399468	316.965	26.2526	25.9546	3.3652	55.6463	1.76385	3.16976	1.60135	-46.0033	-197.604	-11.5358	61.8218	0.0197515	-0.44294	4.79088	1	0	1.00003	0.00280283	53518.8	1999.98	1685.98	0.843	0.188	1.53729e+09	400.044	401.339	17.5433	16.9284	499.998	100.443	0.0998702	24.9476
KH6-1	12	1.53735e+09	2680.2	20180919 11:32:45	11:32:45	1.53735e+09	0.00420486	15.6886	400.007	296.552	29.9737	40.4303	0.274738	3.6574	0.263766	0.165803	316.968	26.2318	26.0035	3.37496	54.7707	1.80496	3.29549	1.57	-185.434	-79.2852	-4.62257	47.626	0.0198771	-0.445758	4.81578	5	1	1.00014	0.0139583	53739	2000	1686	0.843	0.188	1.53735e+09	400.007	410.428	17.8578	15.3803	500.002	100.974	0.100038	25.6014
KH6-1	13	1.53735e+09	2753.2	20180919 11:33:58	11:33:58	1.53735e+09	0.00368709	15.3618	400.048	286.452	28.9537	40.4356	0.241564	3.64429	0.233008	0.146374	237.726	26.1936	26.0281	3.37987	54.5236	1.8216	3.34094	1.55827	-162.601	-38.4493	-2.25267	34.4235	0.0197834	-0.443655	4.7972	5	1	1.00014	0.0140326	53454.5	1500	1264.5	0.843	0.188	1.53735e+09	400.048	410.148	18.0219	15.85	500.04	100.977	0.099984	25.8324
KH6-1	14	1.53735e+09	2813.7	20180919 11:34:58	11:34:58	1.53735e+09	0.00343078	14.7881	400.043	284.15	28.7205	40.4344	0.226852	3.65846	0.219317	0.137729	158.484	26.0105	26.002	3.37466	54.4379	1.83428	3.36949	1.54038	-151.297	-5.10838	-0.298306	1.77974	0.0198846	-0.445927	4.81728	5	1	1.00014	0.0139707	53691.2	999.999	842.999	0.843	0.188	1.53735e+09	400.043	409.738	18.1477	16.1269	500.006	100.975	0.100032	25.9761
KH6-1	15	1.53735e+09	2901.2	20180919 11:36:26	11:36:26	1.53735e+09	0.00307168	13.0851	400.027	288.353	29.1453	40.4327	0.20809	3.66159	0.201737	0.12664	79.2414	25.8282	25.9761	3.36949	55.1131	1.87039	3.39373	1.4991	-135.461	23.9253	1.3966	-30.8978	0.0199071	-0.44643	4.82172	5	1	1.00014	0.0139613	53727.4	499.996	421.497	0.843	0.188	1.53735e+09	400.027	408.614	18.505	16.6964	500.013	100.975	0.100005	26.0973
KH6-1	16	1.53735e+09	2979.2	20180919 11:37:44	11:37:44	1.53735e+09	0.00292702	9.41533	400.005	312.736	31.6098	40.4305	0.196651	3.64979	0.190948	0.119841	39.6207	25.7779	25.9962	3.3735	54.5766	1.86428	3.41589	1.50922	-129.082	41.5572	2.43527	-45.4683	0.0198226	-0.444536	4.80499	5	1	1.00014	0.0140235	53489.2	249.997	210.748	0.843	0.188001	1.53735e+09	400.005	406.356	18.4445	16.7209	499.992	100.975	0.100077	26.2074
KH6-1	17	1.53735e+09	3051.7	20180919 11:38:56	11:38:56	1.53735e+09	0.00261597	5.0678	400.01	343.81	34.7475	40.4274	0.175907	3.65458	0.171335	0.107485	19.018	25.7707	26.0195	3.37815	54.8137	1.87517	3.42098	1.50299	-115.364	41.9861	2.45778	-51.9025	0.0198569	-0.445304	4.81178	5	1	1.00014	0.0140015	53573.1	119.998	101.158	0.843001	0.188002	1.53735e+09	400.01	403.678	18.5539	17.0137	500.014	100.966	0.0999597	26.2326
KH6-1	18	1.53735e+09	3119.3	20180919 11:40:04	11:40:04	1.53735e+09	0.00219694	2.36007	400.014	364.261	36.8209	40.435	0.145907	3.64795	0.142741	0.0894918	9.51023	25.8038	26.0214	3.37853	54.49	1.86308	3.41912	1.51546	-96.885	39.727	2.32967	-45.3181	0.0198095	-0.444242	4.80239	5	1	1.00014	0.0140331	53452.6	60.0076	50.5864	0.843	0.188	1.53735e+09	400.014	401.957	18.431	17.1374	500.032	100.984	0.0999418	26.2234
KH6-1	19	1537350065	3179.8	20180919 11:41:05	11:41:05	1537350065	0.00182045	0.783659	399.998	379.911	38.4037	40.4342	0.120844	3.64002	0.118659	0.074355	4.75477	25.8255	26.0172	3.37769	54.7181	1.86708	3.41218	1.51061	-80.2818	33.7142	1.98099	-39.8318	0.0197529	-0.442972	4.79116	5	1	1.00014	0.0140701	53312	30.0005	25.2905	0.843002	0.188006	1537350065	399.998	400.905	18.4702	17.3983	500.019	100.986	0.100077	26.189
KH6-1	20	1.53735e+09	3240.3	20180919 11:42:05	11:42:05	1.53735e+09	0.00139674	-0.122106	400.027	392.47	39.6729	40.4367	0.0924292	3.66151	0.0911523	0.0570834	2.37715	25.8522	26.0013	3.37452	54.8512	1.86572	3.40143	1.50879	-61.5963	26.5107	1.54805	-31.1604	0.0199065	-0.446416	4.8216	5	1	1.00014	0.0139634	53719.2	15.0003	12.6452	0.842996	0.187988	1.53735e+09	400.027	400.289	18.457	17.6345	499.976	100.985	0.0999308	26.1356
KH6-1	21	1.53735e+09	3305.3	20180919 11:43:10	11:43:10	1.53735e+09	0.000923461	-0.926202	400.054	414.64	41.9139	40.4395	0.0608128	3.64867	0.0602553	0.0377092	0	25.8999	26.0034	3.37494	54.9862	1.86589	3.39337	1.50905	-40.7247	18.1167	1.06142	-21.5465	0.0198147	-0.444358	4.80341	5	1	1.00014	0.0140236	53488.8	0	0	0	0	1.53735e+09	400.054	399.72	18.4586	17.9148	499.974	100.985	0.100014	26.0955
KH6-1	22	1.53735e+09	3422.3	20180919 11:45:07	11:45:07	1.53735e+09	0.000724151	5.49131	400.123	195.973	19.8103	40.4472	0.0449909	3.6515	0.0446852	0.0279555	316.967	26.5856	25.9622	3.36672	54.9555	1.77017	3.22109	1.59655	-31.9351	-146.661	-8.5463	129.825	0.0198349	-0.444812	4.80742	5	1	1.00014	0.0139687	53699	1999.99	1685.99	0.843	0.188	1.53735e+09	400.123	403.591	17.5113	17.0845	500.025	100.987	0.100023	25.2172
KH6-2	23	1537354439	7553.8	20180919 12:53:59	12:53:59	1537354439	0.00222261	10.6329	400.013	269.798	27.2628	40.4209	0.14238	3.66087	0.139374	0.0873734	316.968	26.6096	26.0031	3.37488	54.8947	1.80474	3.28763	1.57014	-98.0172	-87.2156	-5.07908	126.656	0.0199019	-0.446315	4.8207	9	2	1.00025	0.0250946	53810	2000	1686	0.843	0.188	1537354439	400.013	406.924	17.86	16.5507	500.044	100.949	0.0999985	25.5612
KH6-2	24	1537354500	7614.8	20180919 12:55:00	12:55:00	1537354500	0.00199479	10.4339	400.012	259.071	26.1783	40.42	0.127995	3.67329	0.125568	0.0786944	237.726	26.4284	26.0157	3.37739	54.6611	1.81338	3.3175	1.56401	-87.9703	-59.8261	-3.47513	86.4541	0.0199908	-0.448307	4.83829	9	2	1.00025	0.0250005	54012.5	1500	1264.5	0.843	0.188	1537354500	400.012	406.749	17.9459	16.7709	500.041	100.947	0.100088	25.7136
KH6-2	25	1.53735e+09	7675.3	20180919 12:56:00	12:56:00	1.53735e+09	0.00174704	10.0416	400.02	247.155	24.9748	40.4216	0.11265	3.64543	0.110751	0.0693875	158.484	26.2415	26.0051	3.37528	54.487	1.82228	3.34442	1.553	-77.0447	-30.4822	-1.78528	49.1718	0.0197915	-0.443838	4.79882	9	2	1.00025	0.0252533	53471.9	1000	843	0.843	0.188	1.53735e+09	400.02	406.463	18.0336	17.0045	499.98	100.949	0.0999663	25.85
KH6-2	26	1537354621	7735.8	20180919 12:57:01	12:57:01	1537354621	0.00168689	9.39584	400.016	252.553	25.5204	40.4216	0.109455	3.65205	0.107665	0.0674489	79.2428	26.0293	26.0204	3.37833	54.3905	1.83593	3.37546	1.54241	-74.392	-2.83521	-0.165894	1.84971	0.0198389	-0.4449	4.8082	9	2	1.00025	0.0252086	53566.7	500.004	421.503	0.843	0.188	1537354621	400.016	406.057	18.1685	17.175	499.996	100.95	0.100049	26.006
KH6-2	27	1537354696	7810.8	20180919 12:58:16	12:58:16	1537354696	0.00157211	7.82275	399.947	268.579	27.1391	40.4135	0.10304	3.65353	0.101452	0.0635483	39.6198	25.929	26.0184	3.37793	54.6733	1.85264	3.38856	1.5253	-69.3298	10.459	0.611928	-18.639	0.0198494	-0.445136	4.81029	9	2	1.00025	0.0252013	53582.1	249.993	210.744	0.843	0.188	1537354696	399.947	405.016	18.3344	17.4088	500.071	100.947	0.100018	26.0715
KH6-2	28	1537354766	7880.8	20180919 12:59:26	12:59:26	1537354766	0.00143284	4.50009	400.001	313.893	31.7202	40.4217	0.0942627	3.65355	0.0929322	0.0582006	19.0178	25.8714	26.0143	3.37711	54.835	1.85942	3.39093	1.5177	-63.1884	13.5909	0.795192	-29.7844	0.0198496	-0.44514	4.81033	9	2	1.00025	0.025202	53580.7	119.999	101.159	0.843	0.187999	1537354766	400.001	403.044	18.4002	17.5566	500.042	100.954	0.100072	26.0833
KH6-2	29	1537354829	7943.8	20180919 13:00:29	13:00:29	1537354829	0.000997812	2.01619	400.056	340.779	34.4357	40.4257	0.0649442	3.63799	0.0643069	0.0402486	9.5085	25.9027	26.0222	3.37869	54.6436	1.85134	3.38802	1.52736	-44.0035	9.13972	0.537025	-24.8183	0.0197384	-0.442647	4.78829	9	2	1.00025	0.025337	53295.2	59.9985	50.5786	0.842998	0.187994	1537354829	400.056	401.505	18.321	17.7334	499.972	100.95	0.0999944	26.0688
KH6-2	30	1.53735e+09	8004.3	20180919 13:01:29	13:01:29	1.53735e+09	0.000396718	0.421395	400.115	364.355	36.817	40.4304	0.0257248	3.65733	0.0256247	0.0160244	4.75579	25.9614	26.0072	3.3757	54.8065	1.85177	3.37873	1.52393	-17.4953	2.99704	0.175113	-9.56732	0.0198766	-0.445745	4.81567	9	2	1.00025	0.0251641	53661.3	30.0079	25.2967	0.843	0.188001	1.53735e+09	400.115	400.463	18.3258	18.0922	500.019	100.947	0.0999725	26.0224
KH6-2	31	1.53735e+09	8066.3	20180919 13:02:31	13:02:31	1.53735e+09	0.000183124	-0.119967	400.053	406.261	41.0507	40.4234	0.0119099	3.64619	0.0118883	0.00743212	2.37703	25.9723	26.0087	3.376	55.1199	1.85985	3.3742	1.51614	-8.07576	-1.76916	-0.103674	-7.57156	0.0197969	-0.44396	4.79989	9	2	1.00025	0.0252593	53459.1	15	12.6449	0.842994	0.187983	1.53735e+09	400.053	400.025	18.4062	18.2984	500.112	100.945	0.100007	25.9997
KH6-2	32	1.53736e+09	8128.3	20180919 13:03:33	13:03:33	1.53736e+09	0.00011531	-1.06968	400.048	616.011	62.243	40.4217	0.00749822	3.65547	0.00748968	0.00468182	0	25.9557	25.9946	3.37318	55.1235	1.85782	3.37029	1.51536	-5.08518	-2.85757	-0.167003	-8.10975	0.0198633	-0.445447	4.81304	9	2	1.00025	0.0251768	53634.4	0	0	0	0	1.53736e+09	400.048	399.434	18.3866	18.3187	499.975	100.942	0.100006	25.9801
KH6-2	33	1.53736e+09	8246.3	20180919 13:05:31	13:05:31	1.53736e+09	1.40859e-05	0.787931	399.98	-1033.82	-104.458	40.4144	0.00087438	3.65405	0.000874264	0.000546425	316.966	26.8803	25.9721	3.36869	54.8539	1.78224	3.24907	1.58645	-0.621189	-120.07	-6.99736	189.278	0.0198532	-0.445221	4.81104	9	2	1.00025	0.025137	53719.1	1999.99	1685.99	0.843	0.188	1.53736e+09	399.98	400.456	17.6388	17.6305	500.021	100.941	0.0999681	25.3626
KH6-3	34	1.53736e+09	11199.2	20180919 13:54:44	13:54:44	1.53736e+09	0.00349341	9.44598	400.071	321.571	32.489	40.42	0.224605	3.64479	0.217189	0.136389	316.968	26.1773	26.0112	3.3765	55.0826	1.793	3.25512	1.58349	-154.06	-121.298	-7.08941	34.5211	0.0197869	-0.443736	4.79791	0	0	1	0	53541.4	2000	1686	0.843	0.188	1.53736e+09	400.071	406.577	17.7469	15.6881	500.012	100.932	0.100007	25.3939
KH6-3	35	1.53736e+09	11260.1	20180919 13:55:45	13:55:45	1.53736e+09	0.00334573	9.60537	399.98	317.068	32.0353	40.4124	0.214324	3.64733	0.207565	0.130318	237.726	26.037	25.9957	3.3734	54.1997	1.78639	3.29594	1.58701	-147.547	-77.0808	-4.50633	8.59193	0.0198051	-0.444142	4.80151	0	0	1	0	53550.9	1500	1264.5	0.843	0.188	1.53736e+09	399.98	406.545	17.6807	15.7091	500.088	100.936	0.100038	25.6037
KH6-3	36	1.53736e+09	11322.1	20180919 13:56:47	13:56:47	1.53736e+09	0.00300624	9.39992	400.045	313.166	31.642	40.4201	0.197819	3.64914	0.192049	0.120535	158.483	25.918	25.9635	3.36698	54.7813	1.82601	3.33327	1.54097	-132.575	-33.4249	-1.95467	-9.47241	0.0198181	-0.444433	4.80408	0	0	1	0	53550.6	999.992	842.993	0.843	0.188	1.53736e+09	400.045	406.406	18.0723	16.3013	500.042	100.939	0.0999704	25.7936
KH6-3	37	1.53736e+09	11399.7	20180919 13:58:04	13:58:04	1.53736e+09	0.00286928	9.45665	399.987	309.5	31.2709	40.4135	0.189799	3.63729	0.184464	0.115757	79.2419	25.795	26.001	3.37446	54.5588	1.84344	3.37881	1.53102	-126.535	4.27484	0.251142	-42.7674	0.0197334	-0.442534	4.78729	0	0	1	0	53290.1	499.998	421.498	0.843	0.188001	1.53736e+09	399.987	406.349	18.2452	16.5552	500.047	100.937	0.099947	26.0228
KH6-3	38	1.53736e+09	11460.2	20180919 13:59:05	13:59:05	1.53736e+09	0.00292946	8.1214	399.957	322.947	32.6276	40.4081	0.195579	3.65411	0.189944	0.119208	39.6213	25.6862	26.0088	3.37602	54.6944	1.8582	3.39743	1.51781	-129.189	21.0594	1.23214	-67.2764	0.0198536	-0.44523	4.81112	0	0	1	0	53584.7	250.001	210.751	0.843	0.188	1.53736e+09	399.957	405.533	18.3924	16.667	499.985	100.931	0.100039	26.1157
KH6-3	39	1.53736e+09	11528.7	20180919 14:00:13	14:00:13	1.53736e+09	0.00281272	5.04157	400.083	347.026	35.0625	40.4232	0.18823	3.64076	0.182986	0.114825	19.0175	25.6593	26.0235	3.37895	54.771	1.8662	3.40728	1.51275	-124.041	27.7148	1.628	-75.6805	0.0197582	-0.44309	4.79221	0	0	1	0	53329	119.997	101.157	0.842999	0.187999	1.53736e+09	400.083	403.783	18.4705	16.8141	500.018	100.937	0.09996	26.1647
KH6-3	40	1.53736e+09	11609.7	20180919 14:01:34	14:01:34	1.53736e+09	0.00261297	2.81795	400.019	364.258	36.801	40.4139	0.174633	3.65167	0.170123	0.106722	9.50875	25.6421	26.0118	3.37662	54.7886	1.86512	3.4042	1.5115	-115.232	27.0892	1.58628	-77.048	0.0198361	-0.444839	4.80766	0	0	1	0	53533.5	59.9991	50.5792	0.842999	0.187997	1.53736e+09	400.019	402.337	18.461	16.9221	499.981	100.93	0.100021	26.1494
KH6-3	41	1.53736e+09	11680.7	20180919 14:02:45	14:02:45	1.53736e+09	0.00235761	1.50686	400.017	374.802	37.8644	40.4117	0.156714	3.64078	0.153061	0.0959843	4.75427	25.6567	26.0261	3.37947	54.7983	1.86376	3.40113	1.51571	-103.971	21.1984	1.24504	-76.7729	0.0197583	-0.443093	4.79223	0	0	1	0	53334.6	29.9993	25.2894	0.842998	0.187995	1.53736e+09	400.017	401.487	18.4485	17.06	499.989	100.925	0.099979	26.1341
KH6-3	42	1.53736e+09	11741.2	20180919 14:03:46	14:03:46	1.53736e+09	0.00199926	0.593652	400.095	383.171	38.7121	40.422	0.13239	3.64216	0.129774	0.0813393	2.37651	25.6885	26.0058	3.37542	54.7731	1.85928	3.39452	1.51613	-88.1673	18.7324	1.09949	-65.9589	0.0197681	-0.443314	4.79419	0	0	1	0	53366.1	14.9963	12.6418	0.842996	0.187988	1.53736e+09	400.095	400.931	18.4031	17.2258	500.076	100.931	0.0999782	26.1012
KH6-3	43	1.53736e+09	11801.7	20180919 14:04:46	14:04:46	1.53736e+09	0.00170253	0.0140514	400.011	390.097	39.4134	40.4151	0.112435	3.65111	0.110546	0.0692583	0	25.7126	26.0044	3.37514	54.8682	1.8594	3.38884	1.51574	-75.0814	13.4835	0.789349	-60.8086	0.0198321	-0.444749	4.80687	0	0	1	0	53537	0	0	0.843424	0.189131	1.53736e+09	400.011	400.428	18.4035	17.4009	500.058	100.935	0.10002	26.0729
KH6-3	44	1.53736e+09	11922.2	20180919 14:06:47	14:06:47	1.53736e+09	0.0014433	6.85233	400.067	268.461	27.1221	40.418	0.0902176	3.65819	0.0889995	0.0557328	316.967	26.4149	25.9324	3.36078	54.8167	1.76397	3.21794	1.59681	-63.6497	-144.286	-8.39063	100.64	0.0198827	-0.445884	4.8169	0	0	1	0	53824.7	1999.99	1685.99	0.843	0.188	1.53736e+09	400.067	404.524	17.4602	16.6095	500.095	100.928	0.100029	25.2008
KH7-1	1	1.53726e+09	0	20180918 09:33:30	09:33:30	1.53726e+09	0.00427293	16.6785	400.101	290.738	29.3389	40.375	0.27513	3.6382	0.264071	0.166001	316.967	25.9108	25.9977	3.3738	55.099	1.78266	3.23538	1.59114	-188.436	-138.496	-8.10453	-18.0704	0.0197399	-0.44268	4.78858	12	2	1.00034	0.0336972	53435	1999.99	1685.99	0.843	0.188	1.53726e+09	400.101	411.13	17.6655	15.148	500.021	100.812	0.100047	25.2916
KH7-1	2	1.53726e+09	116.5	20180918 09:35:27	09:35:27	1.53726e+09	0.00401422	17.0423	399.973	281.428	28.3986	40.3609	0.256788	3.64315	0.24714	0.155299	237.726	25.8295	25.9897	3.3722	54.0653	1.77497	3.28301	1.59723	-177.027	-88.8163	-5.19649	-33.3137	0.0197752	-0.443472	4.79559	12	2	1.00034	0.0336672	53482.6	1500	1264.5	0.843	0.188	1.53726e+09	399.973	411.158	17.5898	15.2245	500.012	100.809	0.100017	25.5375
KH7-1	3	1.53726e+09	181	20180918 09:36:31	09:36:31	1.53726e+09	0.00394666	16.747	399.987	278.781	28.1307	40.3611	0.246415	3.64376	0.237518	0.149221	158.484	25.74	26.0135	3.37695	52.2196	1.74281	3.33746	1.63415	-174.048	-39.0331	-2.28683	-56.8837	0.0197796	-0.44357	4.79645	12	2	1.00034	0.0336913	53444.2	1000	843	0.843	0.188	1.53726e+09	399.987	410.979	17.2716	14.9453	500	100.806	0.100005	25.8148
KH7-1	4	1.53726e+09	241.5	20180918 09:37:32	09:37:32	1.53726e+09	0.00400187	15.9902	399.943	286.314	28.891	40.357	0.252551	3.63546	0.243193	0.152807	79.2428	25.5515	26.0165	3.37755	52.0781	1.75934	3.37827	1.61821	-176.483	0.705582	0.0414756	-96.4927	0.0197203	-0.442242	4.7847	12	2	1.00034	0.0338117	53254	500.005	421.504	0.843	0.188	1.53726e+09	399.943	410.494	17.4353	15.0769	500.01	100.807	0.0999014	26.0201
KH7-1	5	1.53726e+09	308	20180918 09:38:38	09:38:38	1.53726e+09	0.00377566	12.8277	399.969	302.383	30.5117	40.3585	0.239305	3.63746	0.23089	0.145037	39.6215	25.5272	26.0328	3.38081	52.114	1.7729	3.40197	1.60791	-166.507	20.6888	1.21629	-104.98	0.0197346	-0.442562	4.78754	12	2	1.00034	0.0338016	53269.9	250.003	210.753	0.843	0.188	1.53726e+09	399.969	408.569	17.5702	15.3454	500.006	100.804	0.100001	26.1383
KH7-1	6	1.53726e+09	434	20180918 09:40:44	09:40:44	1.53726e+09	0.00307442	7.40462	400.008	327.962	33.0923	40.362	0.194072	3.6494	0.188515	0.118308	19.0177	25.561	26.0268	3.37961	52.2613	1.77607	3.39843	1.60355	-135.582	18.4745	1.08242	-97.0073	0.0198199	-0.444474	4.80444	13	3	1.00036	0.0364661	53493.8	119.999	101.159	0.842999	0.187998	1.53726e+09	400.008	405.187	17.6017	15.7902	500.003	100.803	0.100039	26.1207
KH7-1	7	1.53726e+09	523.1	20180918 09:42:13	09:42:13	1.53726e+09	0.00167545	3.28579	400.14	339.075	34.2134	40.375	0.1037	3.65092	0.102091	0.0639495	9.50927	25.7556	26.0297	3.38019	52.1524	1.76649	3.38718	1.6137	-73.8872	6.86932	0.402199	-57.1064	0.0198308	-0.444719	4.8066	13	3	1.00036	0.03644	53532.1	60.0028	50.5823	0.842998	0.187996	1.53726e+09	400.14	402.513	17.507	16.5197	500.001	100.802	0.100105	26.0646
KH7-1	8	1.53726e+09	607.5	20180918 09:43:38	09:43:38	1.53726e+09	0.00090226	1.31951	400.108	352.411	35.558	40.3705	0.0560582	3.6486	0.055584	0.0347823	4.75509	25.8302	26.0068	3.37562	52.746	1.77963	3.37396	1.59599	-39.7897	-1.63264	-0.0956092	-36.7628	0.0198141	-0.444346	4.8033	13	3	1.00036	0.0364614	53500.8	30.0025	25.2922	0.843002	0.188006	1.53726e+09	400.108	401.116	17.6377	17.1061	500.01	100.799	0.100051	25.9985
KH7-1	9	1.53726e+09	688.1	20180918 09:44:58	09:44:58	1.53726e+09	0.00069279	0.294608	400.086	378.927	38.2322	40.367	0.0429221	3.64019	0.0426429	0.0266767	2.378	25.8368	25.9943	3.37312	52.7126	1.77576	3.36875	1.59736	-30.5521	-4.29787	-0.252221	-32.7242	0.0197541	-0.442999	4.7914	13	3	1.00037	0.0365646	53349.8	15.0048	12.649	0.842999	0.187999	1.53726e+09	400.086	400.429	17.5999	17.1917	500.008	100.796	0.0998835	25.9724
KH7-1	10	1537256794	783.2	20180918 09:46:34	09:46:34	1537256794	0.000609859	-0.695897	400.007	418.943	42.2705	40.3599	0.0378866	3.64319	0.0376691	0.0235626	0	25.8409	26.0002	3.3743	52.9201	1.78251	3.36831	1.59178	-26.8948	-5.89235	-0.345515	-33.1327	0.0197755	-0.44348	4.79565	14	3	1.00039	0.0393371	53405.8	0	0	0	0	1537256794	400.007	399.736	17.6665	17.3072	500.01	100.798	0.0999582	25.9702
KH7-1	11	1.53726e+09	894.7	20180918 09:48:25	09:48:25	1.53726e+09	0.00137874	4.30944	399.94	309.08	31.1849	40.3523	0.085435	3.64625	0.0843382	0.0528088	316.967	26.1868	25.938	3.3619	55.3201	1.7543	3.17118	1.6076	-60.8024	-193.215	-11.2592	51.6898	0.0197974	-0.44397	4.79999	13	3	1.00036	0.0363636	53644.6	1999.99	1685.99	0.843	0.188	1.53726e+09	399.94	402.855	17.3872	16.5748	500.098	100.796	0.099954	24.9551
KH7-2	12	1.53726e+09	5497.6	20180918 11:05:08	11:05:08	1.53726e+09	0.00329873	11.5583	399.967	300.558	30.3164	40.3434	0.210232	3.6439	0.203719	0.127893	316.97	26.2816	25.9958	3.37342	54.5364	1.78186	3.26729	1.59156	-145.474	-105.906	-6.19279	59.3968	0.0197806	-0.443593	4.79665	4	1	1.00011	0.0112141	53510.1	2000.01	1686.01	0.843	0.188	1.53726e+09	399.967	407.693	17.6655	15.7214	499.988	100.767	0.0999092	25.4567
KH7-2	13	1.53726e+09	5582.1	20180918 11:06:32	11:06:32	1.53726e+09	0.00286882	11.0478	400.11	289.418	29.1915	40.3563	0.178038	3.63113	0.173327	0.108742	237.728	26.1612	26.0075	3.37576	52.9914	1.74873	3.30003	1.62702	-126.515	-74.9571	-4.40245	31.8532	0.0196895	-0.44155	4.77858	4	1	1.00011	0.0112703	53243.4	1500.01	1264.51	0.843	0.188	1.53726e+09	400.11	407.426	17.3377	15.6466	500.045	100.763	0.0999597	25.6246
KH7-2	14	1.53726e+09	5662.1	20180918 11:07:52	11:07:52	1.53726e+09	0.00289279	11.1491	399.915	289.247	29.174	40.3362	0.179705	3.65051	0.174931	0.10975	158.483	25.9159	25.9987	3.374	52.535	1.74842	3.32811	1.62558	-127.572	-45.5017	-2.66004	-17.2504	0.0198279	-0.444653	4.80602	4	1	1.00011	0.0112001	53576.8	999.995	842.996	0.843	0.188	1.53726e+09	399.915	407.297	17.3348	15.6296	500.056	100.762	0.100047	25.7675
KH7-2	15	1.53726e+09	5751.1	20180918 11:09:21	11:09:21	1.53726e+09	0.00273998	10.859	400.022	286.438	28.8901	40.3462	0.169879	3.65771	0.165615	0.103883	79.2423	25.7207	26.012	3.37666	52.1215	1.75041	3.35832	1.62625	-120.833	-18.1419	-1.05938	-60.7922	0.0198793	-0.445808	4.81622	4	1	1.00011	0.011178	53682.7	500.003	421.503	0.843	0.188	1.53726e+09	400.022	407.194	17.3548	15.7396	500.023	100.76	0.100041	25.92
KH7-2	16	1.53726e+09	5832.1	20180918 11:10:42	11:10:42	1.53726e+09	0.00263323	9.82207	399.978	293.715	29.6244	40.3421	0.165124	3.64096	0.161074	0.101027	39.6212	25.6155	26.0154	3.37733	52.523	1.77054	3.37099	1.60679	-116.125	-6.24207	-0.366299	-83.1125	0.0197596	-0.443122	4.79249	4	1	1.00011	0.0112454	53361.3	250.001	210.751	0.843	0.188	1.53726e+09	399.978	406.502	17.5543	16.0024	500.04	100.761	0.0998926	25.9836
KH7-2	17	1537261943	5932.2	20180918 11:12:23	11:12:23	1537261943	0.00219426	6.01291	400.07	319.272	32.2027	40.3522	0.13711	3.63928	0.134304	0.0841872	19.0198	25.6259	26.0031	3.37488	52.4256	1.76899	3.3743	1.60588	-96.7669	-0.568983	-0.0334053	-78.3495	0.0197476	-0.442854	4.79012	4	1	1.00011	0.0112525	53327.4	120.012	101.17	0.842999	0.187998	1537261943	400.07	404.204	17.5386	16.2453	500.007	100.763	0.099928	26.0002
KH7-2	18	1.53726e+09	6016.7	20180918 11:13:47	11:13:47	1.53726e+09	0.00173365	2.87247	400.011	347.191	35.0177	40.3451	0.108134	3.64838	0.106384	0.066645	9.50892	25.6719	26.0072	3.3757	52.5959	1.77403	3.37294	1.60167	-76.4541	-2.71434	-0.158961	-69.8185	0.0198126	-0.444311	4.803	4	1	1.00011	0.0112169	53496.9	59.9983	50.5786	0.843001	0.188003	1.53726e+09	400.011	402.15	17.589	16.5674	500.088	100.76	0.100026	25.9934
KH7-2	19	1.53726e+09	6096.7	20180918 11:15:07	11:15:07	1.53726e+09	0.00142458	1.15199	400.149	369.118	37.2286	40.3582	0.0886619	3.65802	0.0874851	0.0547826	4.75288	25.7073	26.0016	3.37458	52.6242	1.77415	3.37136	1.60042	-62.8241	-3.1751	-0.185442	-61.4318	0.0198815	-0.445856	4.81665	4	1	1.00011	0.0111793	53676.5	29.991	25.2823	0.842997	0.187992	1.53726e+09	400.149	401.182	17.5906	16.7511	500.071	100.758	0.100031	25.9855
KH7-2	20	1537262201	6190.2	20180918 11:16:41	11:16:41	1537262201	0.0012784	0.33869	400.032	382.982	38.6261	40.3456	0.0795697	3.64619	0.0786175	0.0492205	2.37705	25.7162	25.999	3.37406	52.707	1.77591	3.36941	1.59815	-56.3773	-4.58016	-0.268356	-58.8487	0.019797	-0.443961	4.7999	4	1	1.00011	0.0112247	53459.5	14.9976	12.643	0.843005	0.188012	1537262201	400.032	400.542	17.6084	16.855	500.03	100.756	0.100044	25.9757
KH7-2	21	1537262287	6276.2	20180918 11:18:07	11:18:07	1537262287	0.00117231	-0.417457	400.13	399.003	40.2406	40.3543	0.0730655	3.64126	0.0722606	0.0452345	0	25.72	25.9986	3.37398	52.8382	1.77961	3.36803	1.59437	-51.6989	-5.84997	-0.343206	-57.8921	0.0197617	-0.443171	4.79292	4	1	1.00011	0.0112437	53369.3	0	0	0	0	1537262287	400.13	400.161	17.6456	16.9547	499.997	100.753	0.0998746	25.9688
KH7-2	22	1.53726e+09	6408.7	20180918 11:20:19	11:20:19	1.53726e+09	0.00125602	7.13226	399.875	245.176	24.7262	40.3278	0.0787579	3.64017	0.0778233	0.0487226	316.965	26.5866	25.9539	3.36506	54.8664	1.7789	3.24224	1.58617	-55.3907	-122.989	-7.19289	131.392	0.0197539	-0.442995	4.79137	4	1	1.00011	0.0112238	53463.8	1999.98	1685.98	0.843	0.188	1.53726e+09	399.875	404.455	17.6389	16.8987	500.025	100.751	0.0999131	25.3272
KH7-3(1)	23	1.53726e+09	7658.9	20180918 11:41:09	11:41:09	1.53726e+09	0.00197832	6.887	400.177	301.116	30.3606	40.3487	0.124421	3.65318	0.122114	0.0765252	316.968	26.2826	25.9948	3.37322	55.4304	1.78152	3.21398	1.5917	-87.2439	-160.455	-9.34566	59.9231	0.0198469	-0.44508	4.8098	15	3	1.00042	0.0418928	53731	2000	1686	0.843	0.188	1.53726e+09	400.177	404.782	17.6691	16.5037	500.052	100.727	0.100012	25.1801
KH7-3(1)	24	1.53726e+09	7741.4	20180918 11:42:32	11:42:32	1.53726e+09	0.00167662	7.14961	399.907	277.775	28.0103	40.3258	0.102457	3.64345	0.100883	0.0631914	237.726	26.264	26.0148	3.37721	53.3131	1.7439	3.27106	1.63331	-73.9389	-105.814	-6.18939	51.7833	0.0197774	-0.443521	4.79602	14	3	1.00039	0.0392695	53497.7	1500	1264.5	0.843	0.188	1.53726e+09	399.907	404.597	17.2941	16.306	500.04	100.738	0.10001	25.4761
KH7-3(1)	25	1.53726e+09	7845.4	20180918 11:44:16	11:44:16	1.53726e+09	0.00171611	7.38554	400.014	279.293	28.1623	40.335	0.107087	3.64212	0.105368	0.0660072	158.484	26.1149	26.0231	3.37887	53.6038	1.77861	3.31807	1.60026	-75.6803	-60.2022	-3.52708	19.0745	0.0197679	-0.443309	4.79414	14	3	1.00039	0.0393192	53430	1000	843	0.843	0.188	1.53726e+09	400.014	404.855	17.639	16.628	500.048	100.734	0.0999988	25.7165
KH7-3(1)	26	1.53726e+09	7929.4	20180918 11:45:40	11:45:40	1.53726e+09	0.0020745	7.32811	399.889	297.248	29.9724	40.322	0.127591	3.64678	0.125162	0.0784408	79.2421	25.8983	26.0172	3.37769	51.9632	1.74893	3.3657	1.62877	-91.4853	-11.816	-0.692195	-24.7514	0.0198012	-0.444055	4.80073	14	3	1.00039	0.0392875	53473.1	500.001	421.501	0.843	0.188	1.53726e+09	399.889	404.781	17.3448	16.1224	500.09	100.733	0.0999793	25.9571
KH7-3(1)	27	1.53726e+09	8025.4	20180918 11:47:16	11:47:16	1.53726e+09	0.00217456	7.60613	399.914	299.306	30.1794	40.3237	0.135407	3.63719	0.132667	0.0831586	39.6218	25.8085	26.0134	3.37693	52.1021	1.76636	3.39018	1.61058	-95.8982	12.981	0.762906	-42.5324	0.0197327	-0.442519	4.78715	14	3	1.00039	0.0394345	53273.8	250.005	210.754	0.843	0.188	1.53726e+09	399.914	404.997	17.518	16.2368	500.065	100.731	0.0999764	26.0796
KH7-3(1)	28	1.53726e+09	8121.9	20180918 11:48:52	11:48:52	1.53726e+09	0.00218077	6.68704	399.957	311.124	31.3684	40.3249	0.136806	3.6413	0.134013	0.0840045	19.0186	25.7639	26.0059	3.37544	52.235	1.77668	3.40133	1.59875	-96.1722	25.3632	1.48929	-50.3011	0.019762	-0.443177	4.79297	14	3	1.00039	0.0393857	53339.8	120.002	101.162	0.843001	0.188002	1.53726e+09	399.957	404.491	17.6218	16.3369	499.997	100.723	0.0999985	26.1351
KH7-3(1)	29	1.53726e+09	8231.4	20180918 11:50:42	11:50:42	1.53726e+09	0.00242123	3.84381	399.985	349.376	35.2238	40.3261	0.153199	3.64828	0.149712	0.0938769	9.50962	25.6866	26.0057	3.3754	52.4699	1.78663	3.40507	1.58876	-106.776	29.1095	1.70616	-66.4511	0.0198119	-0.444295	4.80286	14	3	1.00039	0.0392932	53465.4	60.0024	50.5821	0.843002	0.188004	1.53726e+09	399.985	402.871	17.7212	16.295	500.079	100.719	0.100075	26.1537
KH7-3(1)	30	1.53726e+09	8314.4	20180918 11:52:05	11:52:05	1.53726e+09	0.00230897	1.66362	400.128	371.596	37.4633	40.3397	0.145967	3.6638	0.142811	0.089535	4.75387	25.6887	26.0003	3.37432	52.4541	1.78602	3.40493	1.58829	-101.826	30.1617	1.76029	-65.1499	0.0199229	-0.446784	4.82485	14	3	1.00039	0.0390832	53752.5	29.9971	25.2875	0.842998	0.187993	1.53726e+09	400.128	401.68	17.7155	16.3553	500.037	100.717	0.100074	26.153
KH7-3(1)	31	1.53726e+09	8400.4	20180918 11:53:31	11:53:31	1.53726e+09	0.00191665	0.75181	400.085	379.749	38.2833	40.3334	0.119796	3.63823	0.117647	0.073719	2.37759	25.734	26	3.37426	52.1677	1.77381	3.4002	1.60045	-84.5242	25.4007	1.49266	-55.2533	0.0197401	-0.442685	4.78862	14	3	1.00039	0.0394272	53283.7	15.0014	12.6462	0.843003	0.188008	1.53726e+09	400.085	400.996	17.5952	16.4659	500.001	100.712	0.0999762	26.1295
KH7-3(1)	32	1.53726e+09	8483.5	20180918 11:54:54	11:54:54	1.53726e+09	0.00169822	-0.586395	400.129	398.72	40.1938	40.3358	0.105845	3.64242	0.104165	0.0652519	0	25.7382	26.002	3.37466	52.2442	1.77315	3.39396	1.60151	-74.8916	18.9301	1.11098	-54.8505	0.01977	-0.443357	4.79456	14	3	1.00039	0.0393659	53366.7	0	0	0.842644	0.18705	1.53726e+09	400.129	400.185	17.5895	16.589	500.055	100.707	0.100035	26.0984
KH7-3(1)	33	1.53726e+09	8593.5	20180918 11:56:44	11:56:44	1.53726e+09	0.0024454	5.66525	399.836	329.332	33.1996	40.3071	0.151745	3.63988	0.148316	0.0929992	316.966	26.0567	25.884	3.35117	54.2772	1.73095	3.18909	1.62022	-107.842	-163.737	-9.56004	35.8273	0.0197519	-0.44295	4.79096	14	3	1.00039	0.0392623	53507.4	1999.99	1685.99	0.843	0.188	1.53726e+09	399.836	403.82	17.1706	15.7293	500.059	100.709	0.0999634	25.0496
KH7-3	1	1.53735e+09	0	20180919 10:48:05	10:48:05	1.53735e+09	0.00134756	1.67806	400.029	356.538	36.0288	40.4237	0.0813424	3.64221	0.0803465	0.050305	316.968	26.032	26.0139	3.37703	54.9272	1.725	3.14052	1.65204	-59.4272	-239.872	-13.9874	3.68137	0.0197685	-0.443323	4.79427	12	2	1.00034	0.033592	53602.1	2000	1686	0.843	0.188	1.53735e+09	400.029	401.359	17.0704	16.2759	499.975	100.952	0.0998894	24.7923
KH7-3	2	1.53735e+09	84	20180919 10:49:29	10:49:29	1.53735e+09	0.00110812	1.71565	400.009	349.276	35.2982	40.4253	0.0677935	3.65148	0.067102	0.0420003	237.727	26.0775	26.0381	3.38187	54.6472	1.75538	3.2122	1.62649	-48.8679	-170.736	-9.95075	8.17297	0.0198348	-0.444808	4.80739	12	2	1.00034	0.0335268	53706.4	1500.01	1264.51	0.843	0.188	1.53735e+09	400.009	401.304	17.3695	16.7164	499.999	100.961	0.0999683	25.1708
KH7-3	3	1.53735e+09	144.5	20180919 10:50:29	10:50:29	1.53735e+09	0.00105849	1.85	399.988	344.992	34.8655	40.4235	0.0658526	3.64873	0.0651994	0.0408078	158.484	26.0138	25.9867	3.3716	54.1901	1.77265	3.27118	1.59895	-46.6795	-100.322	-5.85883	5.6233	0.0198151	-0.444368	4.8035	12	2	1.00034	0.0335931	53600.4	1000	843	0.843	0.188	1.53735e+09	399.988	401.352	17.5403	16.9164	499.874	100.962	0.0997756	25.4767
KH7-3	4	1.53735e+09	206.5	20180919 10:51:31	10:51:31	1.53735e+09	0.000790297	1.76431	400.045	334.116	33.7674	40.4305	0.0501835	3.64743	0.0498031	0.0311609	79.2421	26.0473	26.0492	3.38409	54.5201	1.82165	3.34126	1.56244	-34.8521	-42.317	-2.47741	-0.404411	0.0198058	-0.444159	4.80165	12	2	1.00034	0.0336485	53512.2	500.001	421.501	0.843	0.188	1.53735e+09	400.045	401.293	18.0246	17.5591	499.97	100.965	0.099921	25.834
KH7-3	5	1.53735e+09	267	20180919 10:52:32	10:52:32	1.53735e+09	0.00107769	1.96321	399.952	345.146	34.8808	40.4195	0.0696605	3.65771	0.0689318	0.0431472	39.6195	25.9049	25.9931	3.37288	54.5245	1.83358	3.36285	1.5393	-47.5261	-9.91888	-0.579213	-18.4047	0.0198793	-0.445807	4.81622	12	2	1.00034	0.0335414	53683	249.991	210.742	0.843	0.188	1.53735e+09	399.952	401.388	18.1433	17.5087	500.051	100.961	0.0999525	25.9428
KH7-3	6	1.53735e+09	345	20180919 10:53:50	10:53:50	1.53735e+09	0.000957301	1.64273	399.998	348.687	35.2386	40.4242	0.0629093	3.65183	0.0623134	0.0389989	19.019	25.8906	25.9804	3.37035	55.0559	1.85794	3.37464	1.51241	-42.217	4.23286	0.247634	-18.7175	0.0198373	-0.444864	4.80789	12	2	1.00034	0.0336163	53563.5	120.004	101.163	0.843001	0.188002	1.53735e+09	399.998	401.213	18.3843	17.8207	500.025	100.961	0.100071	26.0019
KH7-3	7	1.53735e+09	412	20180919 10:54:57	10:54:57	1.53735e+09	0.000907138	0.770761	400.012	369.532	37.3456	40.426	0.0592352	3.64752	0.0587059	0.0367383	9.50939	25.8934	26.0035	3.37496	54.8076	1.85372	3.38223	1.52124	-40.0048	7.15788	0.419378	-22.9181	0.0198065	-0.444174	4.80178	12	2	1.00034	0.0336707	53477	60.0019	50.5816	0.843	0.188001	1.53735e+09	400.012	400.692	18.3424	17.8083	500.015	100.962	0.100009	26.0399
KH7-3	8	1.53735e+09	472.5	20180919 10:55:57	10:55:57	1.53735e+09	0.000781005	0.137727	399.973	385.893	38.9984	40.4213	0.0508592	3.6563	0.0504694	0.0315782	4.75472	25.9024	26.0004	3.37434	54.7082	1.85088	3.38319	1.52345	-34.4423	8.73234	0.510402	-20.4449	0.0198692	-0.44558	4.81421	12	2	1.00034	0.0335692	53638.5	30.0004	25.2904	0.843002	0.188005	1.53735e+09	399.973	400.243	18.3147	17.8549	500.069	100.96	0.1	26.0447
KH7-3	9	1.53735e+09	533	20180919 10:56:58	10:56:58	1.53735e+09	0.000724494	-0.518329	400.056	407.744	41.207	40.43	0.0472627	3.65288	0.0469256	0.0293586	2.37744	25.8959	26.0068	3.37562	54.8729	1.8557	3.38181	1.51992	-31.9502	6.10496	0.357165	-23.1106	0.0198448	-0.445033	4.80938	12	2	1.00034	0.033608	53576.6	15.001	12.6459	0.843001	0.188002	1.53735e+09	400.056	399.919	18.3622	17.9356	499.963	100.961	0.0999077	26.0378
KH7-3	10	1.53735e+09	605	20180919 10:58:10	10:58:10	1.53735e+09	0.000680071	-0.837394	400.061	420.379	42.4847	40.4314	0.0442288	3.64356	0.0439327	0.0274844	0	25.8863	26.0059	3.37544	54.771	1.85145	3.38035	1.52398	-29.9911	4.83221	0.283416	-24.8755	0.0197781	-0.443538	4.79617	12	2	1.00034	0.0337159	53405.3	0	0	0.843424	0.189131	1.53735e+09	400.061	399.722	18.3198	17.9194	500.037	100.963	0.100014	26.0305
KH7-3	11	1.53735e+09	725.5	20180919 11:00:10	11:00:10	1.53735e+09	0.000629045	1.47924	400.009	325.6	32.9061	40.4261	0.0368912	3.65777	0.0366857	0.0229469	316.967	26.0793	26.0385	3.38195	54.2157	1.69254	3.12187	1.68941	-27.7409	-265.408	-15.4049	8.41272	0.0198797	-0.445816	4.8163	12	2	1.00033	0.0334004	53909.5	1999.99	1685.99	0.843	0.188	1.53735e+09	400.009	401.047	16.7474	16.3765	500.108	100.963	0.100066	24.6926
KH8-1	34	1537266324	10313.2	20180918 12:25:24	12:25:24	1537266324	0.0042347	15.6486	400.009	295.823	29.8107	40.3097	0.272272	3.64111	0.261445	0.16434	316.966	26.0229	25.9894	3.37214	54.7266	1.78165	3.25555	1.59049	-186.75	-116.465	-6.81311	6.93831	0.0197607	-0.443147	4.79271	4	1	1.00011	0.0112231	53467.3	1999.99	1685.99	0.843	0.188	1537266324	400.009	410.413	17.68	15.1845	500.023	100.672	0.100002	25.3961
KH8-1	35	1537266409	10398.2	20180918 12:26:49	12:26:49	1537266409	0.00391087	15.3728	399.994	286.868	28.9076	40.3074	0.24394	3.63967	0.235208	0.147763	237.728	25.9131	25.9903	3.37232	52.7857	1.73929	3.295	1.63303	-172.469	-76.8013	-4.49921	-16.042	0.0197504	-0.442916	4.79067	4	1	1.00011	0.0112363	53404.3	1500.01	1264.51	0.843	0.188	1537266409	399.994	410.155	17.26	14.9543	500.012	100.67	0.0999272	25.5989
KH8-1	36	1.53727e+09	10458.7	20180918 12:27:49	12:27:49	1.53727e+09	0.0036281	15.1395	400.016	282.095	28.427	40.31	0.228835	3.64178	0.221136	0.13888	158.484	25.7787	25.9836	3.37099	52.8178	1.75976	3.33177	1.61122	-159.999	-38.7959	-2.2735	-42.5846	0.0197654	-0.443253	4.79365	4	1	1.00011	0.0112352	53409.8	999.999	842.999	0.843	0.188	1.53727e+09	400.016	409.969	17.463	15.3245	500.023	100.671	0.100017	25.786
KH8-1	37	1537266562	10551.2	20180918 12:29:22	12:29:22	1537266562	0.00371819	13.8959	399.996	291.88	29.4113	40.3056	0.231463	3.63832	0.223583	0.140425	79.2411	25.6063	26.0281	3.37987	51.724	1.74678	3.37711	1.63309	-163.972	-2.70686	-0.158994	-87.5968	0.0197408	-0.4427	4.78876	4	1	1.00011	0.0112573	53305	499.995	421.496	0.843	0.188	1537266562	399.996	409.225	17.3352	15.1432	499.997	100.665	0.099936	26.0143
KH8-1	38	1537266670	10659.2	20180918 12:31:10	12:31:10	1537266670	0.00343799	10.3106	399.975	312.332	31.4721	40.3035	0.216526	3.64057	0.209618	0.131614	39.6195	25.5269	26.0086	3.37598	52.1182	1.76547	3.38744	1.6105	-151.615	11.2463	0.660278	-100.089	0.0197568	-0.443061	4.79195	4	1	1.00011	0.0112504	53337.4	249.993	210.744	0.842999	0.187999	1537266670	399.975	406.986	17.5207	15.4942	499.98	100.665	0.0999571	26.0659
KH8-1	39	1.53727e+09	10775.7	20180918 12:33:06	12:33:06	1.53727e+09	0.00278001	5.36117	400.01	340.18	34.2776	40.3063	0.17478	3.64156	0.17025	0.106803	19.0184	25.5866	26.0207	3.37839	52.3437	1.7751	3.39125	1.60329	-122.599	12.604	0.739904	-90.2363	0.0197639	-0.443218	4.79334	4	1	1.00011	0.0112473	53352.2	120.003	101.162	0.842999	0.187998	1.53727e+09	400.01	403.893	17.6166	15.9784	500.072	100.663	0.100145	26.0849
KH8-1	40	1537266879	10868.2	20180918 12:34:39	12:34:39	1537266879	0.00201375	2.64514	400.01	355.948	35.8653	40.305	0.125718	3.64286	0.123357	0.0773065	9.50975	25.6741	26.0151	3.37727	52.4158	1.77446	3.38536	1.60281	-88.8062	7.93431	0.465528	-70.8966	0.0197732	-0.443427	4.79518	5	1	1.00014	0.0140518	53381.5	60.004	50.5834	0.843	0.188001	1537266879	400.01	402.08	17.6108	16.4241	500.042	100.66	0.099929	26.0555
KH8-1	41	1.53727e+09	10949.3	20180918 12:36:00	12:36:00	1.53727e+09	0.00172047	0.90017	400.105	376.392	37.9234	40.3126	0.107285	3.64724	0.105562	0.0661289	4.75552	25.6888	26.005	3.37526	52.5124	1.7751	3.38035	1.60015	-75.8727	5.01406	0.293784	-65.8094	0.0198044	-0.444128	4.80138	5	1	1.00014	0.0140294	53466.7	30.006	25.2951	0.843001	0.188002	1.53727e+09	400.105	401.058	17.618	16.6041	500.025	100.655	0.10012	26.0305
KH8-1	42	1.53727e+09	11043.3	20180918 12:37:34	12:37:34	1.53727e+09	0.00158513	0.127632	400.034	387.704	39.0634	40.3058	0.098835	3.63617	0.0973664	0.0609842	2.37827	25.7	26.0081	3.37588	52.5999	1.77752	3.37931	1.59836	-69.9041	3.37177	0.198158	-63.9559	0.0197254	-0.442356	4.78571	5	1	1.00014	0.014083	53263	15.0067	12.6506	0.842999	0.187997	1.53727e+09	400.034	400.491	17.6418	16.7077	500.034	100.656	0.0999592	26.0253
KH8-1	43	1.53727e+09	11135.8	20180918 12:39:06	12:39:06	1.53727e+09	0.00140415	-0.53345	400.035	399.519	40.2532	40.3052	0.087567	3.63975	0.0864132	0.0541106	0	25.7154	25.9965	3.37356	52.6581	1.77824	3.37695	1.59532	-61.923	3.33585	0.195831	-58.3913	0.019751	-0.442929	4.79078	5	1	1.00014	0.014065	53331.4	0	0	0	0	1.53727e+09	400.035	400.052	17.6493	16.8218	500.001	100.654	0.100062	26.0135
KH8-1	44	1.53727e+09	11278.8	20180918 12:41:29	12:41:29	1.53727e+09	0.00147704	9.40293	399.889	225.537	22.7224	40.288	0.0916111	3.63803	0.0903485	0.0565798	316.967	26.4215	25.9921	3.37268	54.9067	1.76764	3.21936	1.60504	-65.1376	-153.749	-8.99349	89.0865	0.0197387	-0.442653	4.78834	5	1	1.00014	0.0140355	53443.3	1999.99	1685.99	0.843	0.188	1.53727e+09	399.889	405.884	17.5452	16.6747	500.03	100.648	0.099978	25.2082
KH8-2	45	1.53727e+09	13921.1	20180918 13:25:31	13:25:31	1.53727e+09	0.0041041	13.5224	400.023	305.886	30.7981	40.2763	0.263188	3.6382	0.25305	0.159034	316.967	25.893	25.9961	3.37348	55.2649	1.78233	3.22506	1.59115	-180.991	-148.715	-8.70011	-21.4397	0.0197399	-0.442681	4.78858	0	0	1	0	53439.8	1999.99	1685.99	0.843	0.188	1.53727e+09	400.023	409.122	17.702	15.283	499.973	100.585	0.0999975	25.2379
KH8-2	46	1.53727e+09	14016.6	20180918 13:27:07	13:27:07	1.53727e+09	0.00378449	13.7053	399.95	294.997	29.7	40.2666	0.236041	3.63406	0.227843	0.143115	237.724	25.8495	26.0133	3.37691	53.3123	1.74718	3.27726	1.62973	-166.896	-98.998	-5.80653	-33.9762	0.0197103	-0.442017	4.78272	0	0	1	0	53314.5	1499.99	1264.49	0.843	0.188	1.53727e+09	399.95	409.081	17.354	15.1228	500.02	100.579	0.0999686	25.508
KH8-2	47	1.53727e+09	14101.6	20180918 13:28:32	13:28:32	1.53727e+09	0.00370309	13.2783	399.941	295.405	29.7399	40.264	0.22962	3.63637	0.221858	0.139337	158.483	25.7023	26.0207	3.37839	52.4339	1.74072	3.31984	1.63767	-163.306	-57.8722	-3.39605	-66.0919	0.0197268	-0.442388	4.78599	0	0	1	0	53318.4	999.994	842.995	0.843	0.188	1.53727e+09	399.941	408.796	17.2905	15.1072	500.032	100.575	0.0999665	25.7255
KH8-2	48	1.53727e+09	14183.1	20180918 13:29:53	13:29:53	1.53727e+09	0.00391369	11.9035	399.984	309.994	31.2077	40.2672	0.243838	3.64805	0.235132	0.147714	79.242	25.4868	26.0222	3.37869	51.9344	1.74569	3.36134	1.633	-172.594	-17.1106	-1.00193	-111.464	0.0198102	-0.444258	4.80253	0	0	1	0	53497	500.001	421.501	0.843	0.188	1.53727e+09	399.984	408.065	17.3404	15.033	500.021	100.572	0.0999426	25.9352
KH8-2	49	1.53727e+09	14286.1	20180918 13:31:36	13:31:36	1.53727e+09	0.0036899	8.92738	399.952	327.486	32.9676	40.2628	0.233641	3.64382	0.225626	0.141713	39.6212	25.4277	26.0116	3.37658	52.4641	1.77233	3.37817	1.60425	-162.725	1.57156	0.0921655	-121.44	0.01978	-0.44358	4.79654	0	0	1	0	53403.6	250	210.75	0.843	0.188001	1.53727e+09	399.952	406.194	17.6055	15.4305	499.992	100.569	0.100023	26.0196
KH8-2	50	1.53727e+09	14381.6	20180918 13:33:12	13:33:12	1.53727e+09	0.00365671	4.77363	400.117	356.385	35.8755	40.2778	0.232057	3.64752	0.224156	0.140785	19.0179	25.3665	26.0072	3.3757	52.4653	1.77554	3.38421	1.60016	-161.261	8.37709	0.490845	-133.375	0.0198065	-0.444174	4.80179	0	0	1	0	53466.6	119.998	101.158	0.843001	0.188002	1.53727e+09	400.117	403.859	17.6381	15.4828	500.006	100.565	0.100039	26.0498
KH8-2	51	1.53727e+09	14464.6	20180918 13:34:35	13:34:35	1.53727e+09	0.00310821	2.46678	400.038	369.418	37.1871	40.2694	0.196273	3.64437	0.190584	0.119613	9.50954	25.4479	26.0163	3.37751	52.4978	1.77784	3.3865	1.59968	-137.072	8.82174	0.517399	-118.224	0.0197839	-0.443669	4.79732	0	0	1	0	53406.3	60.0047	50.5839	0.842998	0.187996	1.53727e+09	400.038	402.264	17.6611	15.8292	500.025	100.564	0.100043	26.0612
KH8-2	52	1.53727e+09	14549.1	20180918 13:35:59	13:35:59	1.53727e+09	0.00230647	0.855467	400.18	380.456	38.2986	40.2841	0.145126	3.63644	0.141984	0.0890164	4.75447	25.559	25.9977	3.3738	52.6828	1.7804	3.37947	1.5934	-101.715	5.56776	0.327175	-91.0657	0.0197273	-0.442399	4.78609	0	0	1	0	53265.9	29.9998	25.2898	0.843	0.187999	1.53727e+09	400.18	401.247	17.6864	16.3271	500.038	100.565	0.10001	26.0261
KH8-2	53	1.53727e+09	14637.6	20180918 13:37:28	13:37:28	1.53727e+09	0.00203528	0.292671	399.958	386.007	38.8574	40.2618	0.127384	3.62952	0.124951	0.0783091	2.37743	25.5956	25.9933	3.37292	52.555	1.77516	3.37771	1.59776	-89.7559	4.69619	0.276468	-82.4058	0.0196779	-0.441291	4.77629	0	0	1	0	53139.5	15.001	12.6458	0.843	0.188001	1.53727e+09	399.958	400.622	17.6343	16.4347	500.014	100.565	0.0999548	26.0173
KH8-2	54	1.53727e+09	14722.1	20180918 13:38:52	13:38:52	1.53727e+09	0.00165613	-0.390836	400.039	395.83	39.843	40.2667	0.103315	3.64037	0.101714	0.0637129	0	25.657	25.9935	3.37296	52.6062	1.77596	3.37596	1.597	-73.0351	2.9439	0.172785	-69.9184	0.0197554	-0.443028	4.79166	0	0	1	0	53341.6	0	0	0	0	1.53727e+09	400.039	400.202	17.6437	16.6676	500.022	100.557	0.0999319	26.0085
KH8-2	55	1.53727e+09	14858.6	20180918 13:41:09	13:41:09	1.53727e+09	0.00159424	9.21096	399.937	240.969	24.2556	40.2572	0.0991168	3.63593	0.0976398	0.0611557	316.968	26.2677	25.9869	3.37164	55.4086	1.77009	3.19461	1.60156	-70.3058	-178.045	-10.4136	58.2031	0.0197237	-0.442317	4.78537	0	0	1	0	53425.7	2000	1686	0.843	0.188	1.53727e+09	399.937	405.846	17.585	16.6453	500.011	100.559	0.0999782	25.0786
KH8-3	56	1.53727e+09	17616.5	20180918 14:27:07	14:27:07	1.53727e+09	0.00406759	9.60086	400.08	329.872	33.1894	40.2532	0.261244	3.63501	0.251243	0.157894	316.968	26.2169	26.0032	3.3749	54.4035	1.78778	3.28615	1.58712	-179.381	-88.1085	-5.16738	44.3115	0.0197171	-0.44217	4.78407	5	1	1.00014	0.0140673	53322.7	2000	1686	0.843	0.188	1.53727e+09	400.08	406.816	17.7689	15.3721	500.009	100.513	0.0999613	25.5536
KH8-3	57	1.53727e+09	17732.5	20180918 14:29:03	14:29:03	1.53727e+09	0.00368154	9.3366	400.021	325.165	32.7139	40.2449	0.235073	3.64764	0.226969	0.142561	237.727	26.0611	25.9795	3.37017	53.7029	1.78005	3.31462	1.59012	-162.356	-55.1607	-3.22584	16.9849	0.0198073	-0.444192	4.80195	5	1	1.00014	0.0140127	53530.3	1500.01	1264.51	0.843	0.188	1.53727e+09	400.021	406.506	17.6931	15.5235	499.984	100.507	0.0999496	25.699
KH8-3	58	1.53727e+09	17825.5	20180918 14:30:36	14:30:36	1.53727e+09	0.00355866	9.33941	400.006	321.119	32.3058	40.2422	0.221667	3.64374	0.214439	0.134654	158.484	25.8962	26.0303	3.38031	52.3062	1.75337	3.35212	1.62695	-156.937	-27.7964	-1.62926	-27.8788	0.0197795	-0.443568	4.79643	5	1	1.00014	0.0140406	53424.1	1000	843	0.843	0.188	1.53727e+09	400.006	406.463	17.4284	15.3307	499.996	100.504	0.0999832	25.8888
KH8-3	59	1.53727e+09	17918	20180918 14:32:08	14:32:08	1.53727e+09	0.00300207	9.15451	400.045	310.116	31.1983	40.2453	0.186263	3.63696	0.181121	0.113651	79.2433	25.7729	26.0334	3.38093	51.9533	1.75604	3.38003	1.62489	-132.391	-0.882341	-0.0518512	-54.082	0.019731	-0.442482	4.78683	5	1	1.00014	0.0140802	53273.7	500.005	421.505	0.843001	0.188001	1.53727e+09	400.045	406.257	17.4553	15.6859	500.041	100.502	0.100014	26.0289
KH8-3	60	1.53727e+09	18011.5	20180918 14:33:42	14:33:42	1.53727e+09	0.00314684	8.12922	399.978	322.674	32.4611	40.2378	0.196705	3.64363	0.19099	0.119868	39.6219	25.5957	26.0214	3.37853	52.0355	1.76336	3.38876	1.61518	-138.776	10.0378	0.588892	-88.5271	0.0197787	-0.44355	4.79627	5	1	1.00014	0.0140498	53389.2	250.005	210.754	0.843	0.188	1.53727e+09	399.978	405.609	17.5284	15.674	500.093	100.5	0.10006	26.0725
KH8-3	61	1.53727e+09	18107	20180918 14:35:17	14:35:17	1.53727e+09	0.0026161	4.95671	400.249	341.037	34.309	40.2659	0.163557	3.64026	0.159582	0.100088	19.0168	25.6198	26.0086	3.37598	52.1658	1.76893	3.39097	1.60705	-115.37	14.6994	0.863163	-80.7908	0.0197546	-0.44301	4.79149	5	1	1.00014	0.0140667	53324.9	119.993	101.154	0.843	0.187999	1.53727e+09	400.249	403.851	17.5834	16.0415	499.981	100.502	0.100021	26.0835
KH8-3	62	1.53727e+09	18203.5	20180918 14:36:54	14:36:54	1.53727e+09	0.0017591	2.71521	400.035	350.126	35.2234	40.2443	0.109747	3.64026	0.107941	0.0676231	9.51016	25.7364	26.0053	3.37532	52.4886	1.77782	3.38706	1.5975	-77.5762	11.5201	0.676393	-55.8696	0.0197546	-0.44301	4.79149	5	1	1.00014	0.0140658	53328.4	60.0062	50.5853	0.843001	0.188003	1.53727e+09	400.035	402.086	17.6718	16.6352	500.028	100.502	0.0999795	26.064
KH8-3	63	1.53727e+09	18300	20180918 14:38:30	14:38:30	1.53727e+09	0.0013164	1.15041	399.997	367.297	36.9505	40.2401	0.0818692	3.62672	0.0808562	0.0506251	4.75504	25.78	26.0028	3.37482	52.6035	1.77891	3.38173	1.59591	-58.0533	6.76513	0.398634	-46.1345	0.019658	-0.440844	4.77234	5	1	1.00014	0.0141308	53082.9	30.0024	25.2921	0.843002	0.188005	1.53727e+09	399.997	401.003	17.6828	16.9071	500.04	100.501	0.100079	26.0374
KH8-3	64	1.53727e+09	18385.5	20180918 14:39:56	14:39:56	1.53727e+09	0.00103828	0.669885	399.993	373.164	37.5407	40.2397	0.064426	3.62638	0.0637968	0.039929	2.3772	25.8049	26.0015	3.37456	52.6843	1.77924	3.37717	1.59532	-45.7879	2.56112	0.15091	-40.6987	0.0196555	-0.440789	4.77185	6	1	1.00017	0.0169582	53080.5	15.0004	12.6453	0.842997	0.187991	1.53727e+09	399.993	400.644	17.6861	17.0743	500.034	100.501	0.100091	26.0146
KH8-3	65	1.53727e+09	18488	20180918 14:41:38	14:41:38	1.53727e+09	0.000813583	-0.163751	399.954	394.861	39.723	40.2354	0.0504591	3.64087	0.0500738	0.0313305	0	25.829	26.0051	3.37528	52.8259	1.78266	3.3746	1.59261	-35.879	-0.667374	-0.0391655	-36.5855	0.0197589	-0.443107	4.79236	6	1	1.00017	0.0168724	53350.7	0	0	0	0	1.53727e+09	399.954	400.051	17.7203	17.2409	500.018	100.5	0.10002	26.0017
KH8-3	66	1.53727e+09	18590.5	20180918 14:43:21	14:43:21	1.53727e+09	0.00123202	4.33325	399.909	299.42	30.1199	40.2284	0.0766131	3.63864	0.0757281	0.0474087	316.965	26.6237	25.9861	3.37148	54.6992	1.7768	3.24831	1.59468	-54.332	-123.075	-7.20322	132.355	0.019743	-0.442751	4.78921	5	1	1.00014	0.0140405	53424.3	1999.98	1685.98	0.843	0.188	1.53727e+09	399.909	402.804	17.6631	16.9371	500.035	100.494	0.0999905	25.3587
	SysConst	AvgTime	Oxygen	Chamber
		4	21	6800-12
	Const	S	K	Geometry	CustomBLC
		3	0.5	0: Broadleaf	2
	LTConst	deltaTw	fT1	fT2	fTeb
		0	1	0	0
	LQConst	Leaf	Ambient	abs_ambient	abs_redLED	abs_greenLED	abs_blueLED	abs_whiteLED	abs_redFlr	abs_blueFlr	k_ambient	k_redLED	k_greenLED	k_blueLED	k_whiteLED	k_redFlr	k_blueFlr
		standard	Sun+Sky	0.49	0.84	0.7	0.87	0.75	0.84	0.87	0.39	0.18	0.23	0.26	0.21	0.19	0.25
	QConst	fQ_Amb_in	fQ_Amb_out	fQ_HeadLS	fQ_ConsoleLS	fQ_Flr
		0	0	1	0	0
	LeakConst	fan_a	fan_b	fan_c	fan_d	Fs_meas	Fs_true	leak_wt
		-6276	6.6	1.709e-05	3.11	2.72976 84.2433 362.495 595.075 842.628 1048.09 1209.05 1312.06	-0.753282 106.916 402.257 601.424 801.898 1000.79 1200.54 1400.64	1.5
KL	Sys	Sys	Sys	Sys	Sys	GasEx	GasEx	GasEx	GasEx	GasEx	GasEx	GasEx	GasEx	GasEx	GasEx	GasEx	GasEx	GasEx	GasEx	GasEx	GasEx	GasEx	GasEx	GasEx	GasEx	GasEx	GasEx	GasEx	GasEx	GasEx	GasEx	Leak	Leak	Leak	Leak	Leak	LeafQ	LeafQ	LeafQ	LeafQ	Meas	Meas	Meas	Meas	Meas	Meas	Meas	Meas	Meas
	obs	time	elapsed	date	hhmmss	TIME	E	A	Ca	Ci	Pci	Pca	gsw	gbw	gtw	gtc	Rabs	TleafEB	TleafCnd	SVPleaf	RHcham	VPcham	SVPcham	VPDleaf	LatHFlux	SenHFlux	NetTherm	EBSum	blfa_1	blfa_2	blfa_3	Leak	LeakPct	CorrFact	CorrFactPct	Fan	Qin	Qabs	alpha	convert	TIME	CO2_s	CO2_r	H2O_s	H2O_r	Flow	Pa	ΔPcham	Tair
		s	s			s	mol m⁻² s⁻¹	µmol m⁻² s⁻¹	µmol mol⁻¹	µmol mol⁻¹	Pa	Pa	mol m⁻² s⁻¹	mol m⁻² s⁻¹	mol m⁻² s⁻¹	mol m⁻² s⁻¹	W m⁻²	°C	°C	kPa	%	kPa	kPa	kPa	W m⁻²	W m⁻²	W m⁻²	W m⁻²				µmol s⁻¹	%		%	µmol s⁻¹	µmol m⁻² s⁻¹	µmol m⁻² s⁻¹		J/µmol	s	µmol mol⁻¹	µmol mol⁻¹	mmol mol⁻¹	mmol mol⁻¹	µmol s⁻¹	kPa	kPa	°C
KL1-1	45	1.53744e+09	13875.4	20180920 13:19:12	13:19:12	1.53744e+09	0.00206142	15.1704	399.937	295.748	29.8259	40.3333	0.251961	3.65431	0.242692	0.152487	316.968	16.7625	16.0355	1.82884	55.0785	0.984181	1.78687	0.84466	-90.9085	-71.5348	-3.77101	150.753	0.019855	-0.445262	4.8114	44	9	1.00119	0.119011	55522.9	2000	1686	0.843	0.188	1.53744e+09	399.937	409.523	9.75895	8.53565	500.004	100.749	0.10002	15.6724
KL1-1	46	1.53744e+09	13947.4	20180920 13:20:24	13:20:24	1.53744e+09	0.0019692	14.587	399.985	294.221	29.671	40.3369	0.238178	3.64453	0.229856	0.144384	237.728	16.5455	16.0535	1.83094	54.2885	0.979027	1.80338	0.851917	-86.8415	-46.6453	-2.46761	101.773	0.0197851	-0.443695	4.79755	44	9	1.00119	0.119474	55307.9	1500.01	1264.51	0.843	0.188	1.53744e+09	399.985	409.199	9.70814	8.53955	500.02	100.746	0.0999613	15.8161
KL1-1	47	1.53744e+09	14041.5	20180920 13:21:58	13:21:58	1.53744e+09	0.00169333	14.1247	399.995	283.204	28.562	40.3407	0.206848	3.64957	0.200549	0.125893	158.484	16.3202	16.0511	1.83066	54.6055	0.991028	1.81489	0.839635	-74.6757	-26.6604	-1.40914	55.7385	0.0198211	-0.444502	4.80469	44	9	1.00119	0.119307	55385.6	999.997	842.998	0.843	0.188	1.53744e+09	399.995	408.866	9.82647	8.82168	500.006	100.753	0.0999172	15.9156
KL1-1	48	1.53744e+09	14160.5	20180920 13:23:57	13:23:57	1.53744e+09	0.00163078	12.4082	400.023	294.729	29.7255	40.3451	0.20235	3.64761	0.196314	0.123224	79.2413	16.0774	16.0418	1.82958	54.8496	1.00353	1.8296	0.826049	-71.9172	0.0393299	0.00208118	7.36552	0.0198071	-0.444187	4.8019	44	9	1.00119	0.11944	55323.8	499.996	421.497	0.843	0.188	1.53744e+09	400.023	407.85	9.95001	8.9825	500.027	100.757	0.099986	16.042
KL1-1	49	1.53744e+09	14259.5	20180920 13:25:36	13:25:36	1.53744e+09	0.00149975	8.69746	400.01	318.748	32.1502	40.3466	0.186267	3.64902	0.181142	0.113662	39.62	15.9655	16.0405	1.82942	54.8078	1.00607	1.83562	0.823359	-66.139	10.4265	0.551656	-15.5409	0.0198172	-0.444413	4.8039	44	9	1.00119	0.119403	55341.1	249.992	210.743	0.843	0.188001	1.53744e+09	400.01	405.581	9.97448	9.08487	500.108	100.764	0.0999907	16.0935
KL1-1	50	1.53744e+09	14321.5	20180920 13:26:38	13:26:38	1.53744e+09	0.00150287	4.77439	400.126	353.216	35.6246	40.3559	0.18658	3.64434	0.181431	0.113845	19.0184	15.8993	16.0479	1.83029	54.7169	1.00659	1.83964	0.823698	-66.2764	15.6786	0.830785	-30.7486	0.0197837	-0.443664	4.79728	44	9	1.0012	0.119611	55245	120.002	101.162	0.843	0.188	1.53744e+09	400.126	403.348	9.98029	9.08865	500.002	100.758	0.0999339	16.1277
KL1-1	51	1.53744e+09	14382.5	20180920 13:27:39	13:27:39	1.53744e+09	0.00145292	2.41374	400.072	372.953	37.6115	40.3465	0.179651	3.64182	0.174869	0.109712	9.50904	15.8715	16.0446	1.8299	54.5366	1.00377	1.84054	0.826136	-64.0736	17.8275	0.945326	-35.7918	0.0197657	-0.44326	4.7937	44	9	1.0012	0.119719	55194.9	60.0005	50.5804	0.842999	0.187999	1.53744e+09	400.072	401.867	9.95327	9.09137	500.076	100.748	0.100024	16.1354
KL1-1	52	1.53744e+09	14447.5	20180920 13:28:44	13:28:44	1.53744e+09	0.00134482	1.09352	400.029	384.128	38.7385	40.3421	0.16663	3.64251	0.162509	0.10193	4.75371	15.8718	16.0528	1.83086	54.7689	1.00806	1.84056	0.822807	-59.3064	16.2598	0.862075	-37.4307	0.0197707	-0.443371	4.79469	44	9	1.0012	0.119691	55208.2	29.994	25.285	0.843002	0.188005	1.53744e+09	400.029	401.007	9.99579	9.19802	500.056	100.748	0.100007	16.1356
KL1-1	53	1.53744e+09	14508	20180920 13:29:44	13:29:44	1.53744e+09	0.00127378	0.314137	400.033	391.524	39.4852	40.3433	0.157006	3.64222	0.153341	0.0961603	2.37749	15.8723	16.0464	1.83011	54.5671	1.00414	1.8402	0.825971	-56.1735	16.9065	0.896389	-35.9931	0.0197686	-0.443324	4.79427	44	9	1.0012	0.119701	55203.2	15.0004	12.6454	0.843004	0.188012	1.53744e+09	400.033	400.527	9.9568	9.20104	499.988	100.75	0.100003	16.1325
KL1-1	54	1.53744e+09	14578	20180920 13:30:54	13:30:54	1.53744e+09	0.0011316	-0.396471	400.029	399.376	40.2803	40.3461	0.139365	3.64521	0.136471	0.0855497	0	15.8847	16.0501	1.83055	54.6915	1.00601	1.83942	0.824537	-49.9034	14.8963	0.789144	-34.218	0.0197899	-0.443803	4.79851	44	9	1.0012	0.119574	55261.9	0	0	0.84	0.18	1.53744e+09	400.029	400.063	9.97451	9.30323	500.071	100.758	0.10003	16.1259
KL1-1	55	1.53744e+09	14698.5	20180920 13:32:55	13:32:55	1.53744e+09	0.00121429	11.6251	399.882	263.599	26.5847	40.3293	0.143858	3.64611	0.140777	0.0882571	316.966	16.8933	16.0686	1.83271	54.7415	0.974901	1.78092	0.857809	-53.5501	-88.1219	-4.65541	170.639	0.0197964	-0.443947	4.79979	44	9	1.00119	0.119328	55375.9	1999.99	1685.99	0.843	0.188	1.53744e+09	399.882	407.14	9.66655	8.9459	500.008	100.753	0.100039	15.6203
KL1-2	56	1.53744e+09	16347.7	20180920 14:00:24	14:00:24	1.53744e+09	0.00116605	10.3455	399.999	272.927	27.5299	40.3475	0.137624	3.65071	0.134806	0.0845019	316.968	16.7025	16.0438	1.82981	55.1346	0.969411	1.75826	0.8604	-51.423	-122.656	-6.46413	136.424	0.0198292	-0.444684	4.8063	44	9	1.00119	0.119055	55502.7	2000	1686	0.843	0.188	1.53744e+09	399.999	406.479	9.61059	8.91849	499.983	100.769	0.100018	15.4206
KL1-2	57	1.53744e+09	16439.7	20180920 14:01:56	14:01:56	1.53744e+09	0.000996685	10.4137	399.981	251.483	25.3693	40.3497	0.117473	3.64301	0.115409	0.0723128	237.726	16.5097	16.0275	1.82791	54.5646	0.968778	1.77547	0.859129	-43.9538	-89.363	-4.7228	99.6863	0.0197743	-0.443451	4.7954	43	9	1.00117	0.116717	55326.3	1500	1264.5	0.843	0.188	1.53744e+09	399.981	406.461	9.60337	9.01181	500.009	100.779	0.0999837	15.5725
KL1-2	58	1.53744e+09	16500.7	20180920 14:02:57	14:02:57	1.53744e+09	0.0011006	10.1659	399.993	269.367	27.1753	40.3537	0.13124	3.6413	0.128668	0.0806443	158.485	16.286	16.0215	1.82721	54.3494	0.976239	1.79623	0.850968	-48.5363	-52.5129	-2.77912	54.6568	0.019762	-0.443177	4.79298	43	9	1.00117	0.11686	55258.8	1000.01	843.008	0.843	0.188	1.53744e+09	399.993	406.349	9.67666	9.02352	500.044	100.786	0.0999633	15.754
KL1-2	59	1.53745e+09	16568.7	20180920 14:04:05	14:04:05	1.53745e+09	0.000935248	10.0189	399.942	251.861	25.4083	40.347	0.113189	3.65278	0.111276	0.0697167	79.243	16.0779	16.0119	1.82609	54.6239	0.990032	1.81245	0.836055	-41.2444	-23.0997	-1.21949	13.6793	0.0198441	-0.445017	4.80924	43	9	1.00116	0.116453	55451.7	500.007	421.506	0.843	0.188	1.53745e+09	399.942	406.17	9.81376	9.25884	500.062	100.782	0.100036	15.8946
KL1-2	60	1.53745e+09	16654.7	20180920 14:05:31	14:05:31	1.53745e+09	0.000967643	8.69963	399.931	275.896	27.831	40.343	0.118231	3.64915	0.116144	0.0727744	39.6198	15.9937	16.0415	1.82954	54.8235	1.0009	1.82568	0.828641	-42.673	-6.51187	-0.344374	-9.90945	0.0198181	-0.444435	4.8041	43	9	1.00117	0.116645	55360.3	249.994	210.745	0.843	0.187999	1.53745e+09	399.931	405.377	9.92219	9.34803	499.99	100.775	0.100011	16.0084
KL1-2	61	1.53745e+09	16771.7	20180920 14:07:28	14:07:28	1.53745e+09	0.000996907	5.86492	399.968	317.045	31.9816	40.3464	0.121965	3.65276	0.119747	0.0750377	19.0187	15.9386	16.0472	1.83021	54.7185	1.00221	1.83158	0.827998	-43.9636	2.30405	0.121763	-22.5191	0.0198439	-0.445012	4.8092	43	9	1.00117	0.116521	55419.5	120.004	101.163	0.843	0.188	1.53745e+09	399.968	403.722	9.93526	9.34377	500.013	100.774	0.100023	16.0589
KL1-2	62	1.53745e+09	16832.4	20180920 14:08:29	14:08:29	1.53745e+09	0.00100739	3.06414	400.045	354.604	35.7693	40.353	0.123222	3.64279	0.120953	0.0757959	9.50838	15.9085	16.052	1.83077	54.6665	1.00244	1.83373	0.828333	-44.4258	4.96868	0.263331	-29.6854	0.0197727	-0.443416	4.79509	43	9	1.00117	0.116931	55225.3	59.9964	50.5769	0.842999	0.187998	1.53745e+09	400.045	402.123	9.93779	9.34011	500.033	100.771	0.100054	16.0773
KL1-2	63	1.53745e+09	16892.9	20180920 14:09:29	14:09:29	1.53745e+09	0.00100446	1.48164	400.051	375.418	37.8696	40.3543	0.123495	3.64164	0.121215	0.0759605	4.75426	15.8884	16.0436	1.82979	54.8327	1.00564	1.83401	0.82415	-44.2968	7.08744	0.375729	-32.0794	0.0197644	-0.443231	4.79345	43	9	1.00117	0.116979	55202.7	29.9978	25.2882	0.843001	0.188003	1.53745e+09	400.051	401.18	9.96934	9.3734	500.021	100.773	0.0999399	16.0797
KL1-2	64	1.53745e+09	16956.9	20180920 14:10:33	14:10:33	1.53745e+09	0.00101229	0.567352	400.09	387.452	39.0827	40.3575	0.124267	3.65874	0.121969	0.0764336	2.3772	15.8794	16.056	1.83124	54.832	1.00583	1.83438	0.825408	-44.6418	5.30602	0.279998	-36.6786	0.0198866	-0.445972	4.81767	43	9	1.00116	0.11629	55529.3	14.9985	12.6438	0.843005	0.188013	1.53745e+09	400.09	400.673	9.97143	9.37084	500.016	100.771	0.100011	16.0829
KL1-2	65	1.53745e+09	17023.9	20180920 14:11:40	14:11:40	1.53745e+09	0.00100997	-0.386143	400.043	399.81	40.3305	40.354	0.124093	3.65948	0.121802	0.0763284	0	15.8696	16.0456	1.83002	54.8015	1.00534	1.83451	0.824681	-44.5395	7.57594	0.399681	-36.5639	0.019892	-0.446091	4.81873	43	9	1.00116	0.11626	55543.4	0	0	0.843359	0.188958	1.53745e+09	400.043	400.054	9.96629	9.36711	500.047	100.774	0.100033	16.084
KL1-2	66	1.53745e+09	17129.9	20180920 14:13:26	14:13:26	1.53745e+09	0.00140899	9.231	399.871	303.574	30.6258	40.3406	0.165084	3.64696	0.161042	0.101006	316.967	16.6639	16.0602	1.83173	54.6304	0.961286	1.75962	0.870441	-62.1366	-123.396	-6.51073	124.924	0.0198025	-0.444084	4.80099	42	8	1.00114	0.113788	55429	1999.99	1685.99	0.843	0.188	1.53745e+09	399.871	405.741	9.52863	8.6923	500.03	100.784	0.100016	15.4326
KL1-3	67	1.53745e+09	20202.3	20180920 15:04:39	15:04:39	1.53745e+09	0.000811086	3.14946	400.008	340.102	34.3119	40.3556	0.0932536	3.64912	0.0919496	0.0575842	316.967	16.523	16.0514	1.8307	55.1021	0.953053	1.72961	0.877645	-35.7689	-174.422	-9.1844	97.591	0.0198179	-0.44443	4.80405	4	1	1.00011	0.0108077	55522	1999.99	1685.99	0.843	0.188	1.53745e+09	400.008	402.092	9.44674	8.96477	500.033	100.787	0.100019	15.1648
KL1-3	68	1.53745e+09	20262.8	20180920 15:05:39	15:05:39	1.53745e+09	0.000835521	3.29308	399.977	339.659	34.2672	40.3525	0.0967546	3.64462	0.09535	0.0597182	237.726	16.3451	16.0172	1.82671	54.4698	0.954851	1.75299	0.871854	-36.8465	-126.421	-6.67111	67.7873	0.0197857	-0.443709	4.79768	4	1	1.00011	0.0108324	55395.4	1500	1264.5	0.843	0.188	1.53745e+09	399.977	402.153	9.46456	8.96808	500.034	100.787	0.10003	15.3738
KL1-3	69	1.53745e+09	20342.8	20180920 15:06:59	15:06:59	1.53745e+09	0.000633203	3.37524	399.942	322.54	32.5411	40.3501	0.0752286	3.65353	0.0743785	0.0465621	158.484	16.1665	15.9564	1.81962	54.9058	0.972609	1.77141	0.847016	-27.9243	-82.6482	-4.35294	43.5587	0.0198494	-0.445136	4.81029	4	1	1.00011	0.0108052	55535	1000	843	0.843	0.188	1.53745e+09	399.942	402.119	9.64029	9.26405	499.971	100.79	0.0999649	15.5368
KL1-3	70	1.53745e+09	20405.8	20180920 15:08:02	15:08:02	1.53745e+09	0.000746982	3.16694	399.99	337.312	34.0314	40.355	0.0888891	3.65128	0.0877042	0.0549203	79.242	16.096	16.0579	1.83146	54.3764	0.984162	1.80991	0.847297	-32.9419	-36.4759	-1.92668	7.8975	0.0198334	-0.444777	4.80711	4	1	1.00011	0.0108261	55427.4	500	421.5	0.843	0.188	1.53745e+09	399.99	402.069	9.75479	9.31107	500.055	100.79	0.100078	15.8726
KL1-3	71	1.53745e+09	20466.3	20180920 15:09:03	15:09:03	1.53745e+09	0.000691787	2.95057	400.021	337.77	34.0776	40.3581	0.083289	3.65128	0.0822478	0.0514973	39.6205	16.0121	16.0468	1.83016	54.5555	0.993448	1.82099	0.836712	-30.5078	-15.4919	-0.81865	-7.19794	0.0198334	-0.444777	4.80711	4	1	1.00011	0.0108297	55409.1	249.998	210.748	0.843	0.187999	1.53745e+09	400.021	401.957	9.84685	9.43595	500.049	100.79	0.0999704	15.9681
KL1-3	72	1.53745e+09	20541.3	20180920 15:10:18	15:10:18	1.53745e+09	0.000602318	1.9844	400.011	350.942	35.4062	40.3567	0.0727645	3.63913	0.0719658	0.0450496	19.0173	16.0144	16.0697	1.83284	54.6422	1.0003	1.83064	0.832536	-26.5622	-3.68842	-0.195668	-11.4291	0.0197465	-0.442829	4.7899	4	1	1.00011	0.0108785	55160.5	119.994	101.155	0.843	0.188001	1.53745e+09	400.011	401.346	9.91488	9.55713	500.026	100.789	0.100005	16.0509
KL1-3	73	1.53745e+09	20602.8	20180920 15:11:19	15:11:19	1.53745e+09	0.000681644	1.34754	399.974	368.718	37.2	40.3534	0.083286	3.64868	0.082244	0.0514951	9.50991	15.9671	16.0625	1.832	54.9857	1.00758	1.83244	0.824415	-30.0605	0.747489	0.0395516	-19.7635	0.0198147	-0.444359	4.80343	4	1	1.00011	0.0108432	55340.4	60.0062	50.5852	0.843	0.187998	1.53745e+09	399.974	400.946	9.98692	9.58207	500.009	100.79	0.100038	16.0663
KL1-3	74	1.53745e+09	20663.3	20180920 15:12:20	15:12:20	1.53745e+09	0.000690343	0.560631	400.033	384.129	38.7555	40.3601	0.0845559	3.63505	0.0834782	0.0522696	4.75465	15.9471	16.0532	1.83091	55.0062	1.0083	1.83306	0.822611	-30.4441	3.6059	0.191509	-21.8921	0.0197174	-0.442176	4.78412	4	1	1.00011	0.0108947	55078.6	30	25.2901	0.843002	0.188005	1.53745e+09	400.033	400.535	9.99383	9.58384	500.038	100.792	0.100034	16.0716
KL1-3	75	1.53745e+09	20723.9	20180920 15:13:20	15:13:20	1.53745e+09	0.00069064	0.195369	400.011	391.064	39.4556	40.3583	0.0847164	3.64028	0.0836362	0.0523685	2.37823	15.9339	16.0543	1.83104	55.085	1.00963	1.83285	0.821412	-30.4572	3.04195	0.161325	-24.8757	0.0197547	-0.443013	4.79153	4	1	1.00011	0.0108749	55179	15.0059	12.65	0.843001	0.188003	1.53745e+09	400.011	400.294	10.0069	9.59666	499.942	100.793	0.0999336	16.0698
KL1-3	76	1.53745e+09	20795.9	20180920 15:14:32	15:14:32	1.53745e+09	0.000692279	-0.160243	400.001	397.792	40.134	40.3569	0.0848906	3.64684	0.0838079	0.0524761	0	15.9168	16.0494	1.83046	55.0589	1.00879	1.83221	0.821672	-30.5295	2.92946	0.155072	-27.445	0.0198016	-0.444064	4.80081	4	1	1.00011	0.01085	55305.6	0	0	0.843359	0.188958	1.53745e+09	400.001	400.071	9.99874	9.58764	500.084	100.792	0.0999751	16.0643
KL1-3	77	1.53745e+09	20856.4	20180920 15:15:33	15:15:33	1.53745e+09	0.000763109	2.56831	399.897	349.75	35.2859	40.3452	0.0921656	3.64571	0.0908905	0.0569197	316.965	16.3653	15.8818	1.81097	57.0237	0.975614	1.71089	0.835356	-33.6531	-174.181	-9.1641	99.967	0.0197936	-0.443884	4.79923	4	1	1.00011	0.0108141	55489.2	1999.98	1685.98	0.843	0.188	1.53745e+09	399.897	401.621	9.67018	9.21677	499.976	100.789	0.0998766	14.9956
KL2-1	67	1.53737e+09	18398.6	20180919 16:00:36	0.667083	1.53737e+09	0.00106922	7.55614	400.033	291.647	29.4435	40.3857	0.118815	3.64464	0.116704	0.0731265	316.968	16.0561	16.0033	1.82508	54.1926	0.912684	1.68415	0.9124	-47.1527	-246.044	-12.9406	10.8307	0.0197858	-0.443711	4.7977	19	4	1.001	0.1	55515	2000	1686	0.843	0.188	1.53737e+09	400.033	404.819	9.04042	8.4053	499.978	100.756	0.199983	14.7511
KL2-1	68	1.53737e+09	18478	20180919 16:01:55	0.667998	1.53737e+09	0.00110984	7.56063	400.037	294.784	29.7593	40.3849	0.122724	3.64888	0.120476	0.0754962	237.728	16.055	16.0672	1.83255	52.9882	0.915213	1.7272	0.917333	-48.9439	-181.788	-9.57258	-2.57637	0.0198162	-0.444391	4.80371	20	4	1.001	0.1	55521	1500.01	1264.51	0.843	0.188	1.53737e+09	400.037	404.835	9.06574	8.40657	500.024	100.753	0.199961	15.1431
KL2-1	69	1.53737e+09	18561.6	20180919 16:03:19	0.66897	1.53737e+09	0.00106484	7.50559	400.036	291.983	29.4763	40.3844	0.118394	3.64574	0.116299	0.072872	158.484	15.946	15.9984	1.82451	51.9562	0.912724	1.75672	0.911789	-46.9594	-116.259	-6.13344	-10.8678	0.0197937	-0.443888	4.79926	20	4	1.001	0.1	55410	999.997	842.998	0.843	0.188	1.53737e+09	400.036	404.79	9.04117	8.40874	500.046	100.752	0.199969	15.4069
KL2-1	70	1.53737e+09	18655.6	20180919 16:04:53	0.670058	1.53737e+09	0.00104074	7.3421	400.004	291.749	29.4526	40.3812	0.115556	3.63499	0.113553	0.0711476	79.2417	15.8939	15.9932	1.82391	50.7984	0.911189	1.79373	0.912718	-45.8967	-51.1285	-2.70985	-20.4934	0.019717	-0.442167	4.78404	20	4	1.001	0.1	55141	499.999	421.499	0.843	0.188	1.53737e+09	400.004	404.654	9.02597	8.40787	500.069	100.752	0.199971	15.7323
KL2-1	71	1.53737e+09	18742.6	20180919 16:06:20	0.671065	1.53737e+09	0.00103303	6.45721	399.978	302.938	30.5828	40.3794	0.114124	3.65082	0.112178	0.0702834	39.6211	15.8945	16.0271	1.82786	50.1612	0.910805	1.81576	0.917055	-45.5565	-20.4696	-1.08146	-27.4864	0.01983	-0.444702	4.80646	20	4	1.001	0.1	55408	250	210.75	0.843	0.188001	1.53737e+09	399.978	404.096	9.02198	8.40843	500.045	100.754	0.199975	15.9231
KL2-1	72	1.53737e+09	18831.1	20180919 16:07:48	0.672083	1.53737e+09	0.00102925	4.37729	400.015	332.167	33.5323	40.3815	0.113779	3.63615	0.111837	0.0700698	19.0187	15.8759	16.0201	1.82704	49.8918	0.910584	1.82512	0.916459	-45.39	-3.23453	-0.171644	-29.7774	0.0197253	-0.442353	4.78569	20	4	1.001	0.1	55112	120.005	101.164	0.842999	0.187999	1.53737e+09	400.015	402.886	9.02015	8.40874	499.962	100.75	0.200002	16.0036
KL2-1	73	1.53737e+09	18921.1	20180919 16:09:18	0.673125	1.53737e+09	0.00102624	1.86461	400.015	367.701	37.1183	40.3803	0.113484	3.64508	0.111557	0.0698936	7.92333	15.8546	16.0135	1.82627	49.772	0.910221	1.82878	0.916052	-45.2574	4.22504	0.223686	-32.8853	0.019789	-0.443783	4.79833	20	4	1.001	0.1	55277	49.9948	42.1456	0.843	0.187999	1.53737e+09	400.015	401.379	9.01683	8.40723	499.983	100.747	0.199945	16.035
KL2-1	74	1.53737e+09	19003.6	20180919 16:10:41	0.674086	1.53737e+09	0.00102297	1.03858	400.065	379.447	38.3055	40.387	0.113177	3.65126	0.111264	0.0697092	4.75377	15.8426	16.0084	1.82568	49.7581	0.910101	1.82905	0.915577	-45.1131	5.68888	0.300671	-34.3698	0.0198332	-0.444773	4.80708	20	4	1.001	0.1	55395	29.9942	25.2852	0.843002	0.188006	1.53737e+09	400.065	400.933	9.01528	8.4077	500.047	100.751	0.199993	16.0373
KL2-1	75	1.53737e+09	19083.6	20180919 16:12:01	0.675012	1.53737e+09	0.00101842	0.479732	400.039	387.356	39.1017	40.3819	0.112729	3.66164	0.110836	0.0694401	2.37674	15.8331	15.9993	1.82462	49.7316	0.909645	1.82911	0.914973	-44.9124	7.60015	0.40053	-34.535	0.0199074	-0.446438	4.82179	20	4	1.001	0.1	55593	14.9961	12.6418	0.843003	0.188007	1.53737e+09	400.039	400.571	9.01129	8.40635	499.997	100.745	0.199985	16.0378
KL2-1	76	1.53737e+09	19178.6	20180919 16:13:36	0.676111	1.53737e+09	0.00100849	-0.523929	400.014	401.756	40.5548	40.379	0.111512	3.64603	0.109652	0.0686969	0.000311524	15.8243	15.9997	1.82466	49.6826	0.908831	1.82927	0.915834	-44.4745	7.76431	0.410937	-36.2989	0.0197958	-0.443934	4.79967	20	4	1.001	0.1	55294	0.0019862	0.00167303	0.842326	0.186204	1.53737e+09	400.014	399.942	9.00332	8.40425	499.977	100.744	0.199947	16.0392
KL2-1	77	1.53737e+09	19267.6	20180919 16:15:05	0.677141	1.53737e+09	0.00119473	5.717	399.741	325.604	32.8681	40.3519	0.135072	3.64173	0.132349	0.0829584	316.966	16.0247	15.9455	1.81836	54.6156	0.919477	1.68354	0.898881	-52.6875	-235.6	-12.3971	16.2821	0.0197651	-0.443246	4.79359	19	4	1.001	0.1	55460	1999.99	1685.99	0.843	0.188	1.53737e+09	399.741	403.454	9.10869	8.39916	500.043	100.745	0.200015	14.7455
KL2-2	78	1.53737e+09	20913.4	20180919 16:42:31	0.696192	1.53737e+09	0.00075614	6.10689	399.979	274.575	27.7181	40.3775	0.082039	3.64323	0.0810264	0.0507314	316.968	16.0711	15.9943	1.82404	53.302	0.894663	1.67848	0.929373	-33.3458	-254.454	-13.3838	15.7844	0.0197758	-0.443486	4.79571	17	3	1	0	55498	2000	1686	0.843	0.188	1.53737e+09	399.979	403.825	8.86252	8.41281	499.948	100.749	0.199997	14.6988
KL2-2	79	1.53737e+09	21001.4	20180919 16:43:59	0.697211	1.53737e+09	0.000769058	5.84892	399.966	281.777	28.4448	40.3758	0.0836314	3.64631	0.0825802	0.051706	237.726	16.0068	15.99	1.82353	52.2876	0.896083	1.71376	0.927452	-33.9155	-190.368	-10.0211	3.4219	0.0197978	-0.443979	4.80006	17	3	1	0	55495	1500	1264.5	0.843	0.188	1.53737e+09	399.966	403.66	8.87668	8.41933	499.988	100.748	0.199977	15.0216
KL2-2	80	1.53737e+09	21086.9	20180919 16:45:24	0.698194	1.53737e+09	0.000762537	6.06169	399.956	276.606	27.9256	40.3787	0.0828573	3.65284	0.0818272	0.0512335	158.484	15.9642	15.998	1.82447	51.1709	0.89633	1.75164	0.928136	-33.6279	-125.288	-6.59539	-7.02764	0.0198445	-0.445026	4.80932	17	3	1	0	55555	999.999	842.999	0.843	0.188	1.53737e+09	399.956	403.776	8.87825	8.42479	500	100.758	0.199962	15.3618
KL2-2	81	1.53737e+09	21176.9	20180919 16:46:54	0.699236	1.53737e+09	0.000759746	5.82666	399.96	280.836	28.351	40.3768	0.0826156	3.6395	0.0815877	0.0510836	79.2439	15.9135	15.9944	1.82405	50.1165	0.896648	1.78913	0.927399	-33.5048	-59.3151	-3.13922	-16.7153	0.0197492	-0.442889	4.79042	17	3	1	0	55235	500.013	421.511	0.843	0.188	1.53737e+09	399.96	403.638	8.88192	8.43016	500.043	100.752	0.200006	15.6921
KL2-2	82	1.53737e+09	21259.9	20180919 16:48:17	0.700197	1.53737e+09	0.000763368	5.14966	399.985	294.499	29.7302	40.3793	0.0830161	3.65699	0.0819832	0.0513312	39.6215	15.9169	15.9989	1.82457	49.5251	0.897251	1.81171	0.92732	-33.6645	-21.8252	-1.15076	-17.019	0.0198742	-0.445692	4.8152	17	3	1	0	55533	250.004	210.753	0.843	0.187999	1.53737e+09	399.985	403.258	8.8879	8.43395	500	100.752	0.200007	15.8882
KL2-2	83	1.53737e+09	21350	20180919 16:49:47	0.701238	1.53737e+09	0.000762379	3.28825	400.063	330.373	33.3511	40.3863	0.0827721	3.63737	0.0817398	0.051179	19.0188	15.9028	16.015	1.82645	49.2751	0.897602	1.82161	0.928847	-33.6209	-8.13805	-0.431631	-23.1718	0.0197339	-0.442547	4.7874	17	3	1	0	55141	120.006	101.165	0.842999	0.187998	1.53737e+09	400.063	402.219	8.89155	8.43818	499.989	100.75	0.199958	15.9735
KL2-2	84	1.53737e+09	21443.5	20180919 16:51:21	0.702326	1.53737e+09	0.000764861	1.54577	400.058	364.304	36.7772	40.3866	0.0831448	3.65284	0.0821075	0.0514093	7.92308	15.8822	16.0104	1.82591	49.2033	0.898196	1.82548	0.927716	-33.7304	-0.728648	-0.0384885	-26.5744	0.0198445	-0.445026	4.80932	17	3	1	0	55431	49.9941	42.1449	0.842998	0.187996	1.53737e+09	400.058	401.169	8.89726	8.44245	500.026	100.752	0.199967	16.0067
KL2-2	85	1.53737e+09	21538	20180919 16:52:55	0.703414	1.53737e+09	0.000769082	0.855792	400.017	377.701	38.1278	40.3805	0.0837051	3.64075	0.0826505	0.0517502	4.753	15.8709	16.0052	1.82531	49.2112	0.898644	1.8261	0.926661	-33.9165	1.3347	0.0707356	-27.7581	0.0197581	-0.443089	4.79219	17	3	1	0	55198	29.991	25.2824	0.842999	0.187997	1.53737e+09	400.017	400.715	8.90214	8.44484	500.045	100.747	0.20001	16.012
KL2-2	86	1.53737e+09	21615	20180919 16:54:12	0.704306	1.53737e+09	0.000766546	0.256711	400.024	389.186	39.2879	40.382	0.0834481	3.64565	0.0824013	0.0515938	2.37779	15.8568	16.006	1.8254	49.2401	0.898983	1.82571	0.926416	-33.8047	0.53067	0.0280858	-30.8681	0.0197931	-0.443874	4.79914	17	3	1	0	55293	15.0024	12.6471	0.843004	0.188011	1.53737e+09	400.024	400.362	8.90532	8.4495	500.013	100.749	0.199992	16.0087
KL2-2	87	1.53737e+09	21698	20180919 16:55:35	0.705266	1.53737e+09	0.000768569	-0.395777	400.027	401.72	40.5528	40.3819	0.0837645	3.64337	0.0827091	0.0517869	0	15.8477	15.9984	1.82451	49.2382	0.899115	1.82605	0.925398	-33.8939	2.59276	0.137305	-31.1638	0.0197768	-0.443509	4.79591	17	3	1	0	55248	0	0	0.843359	0.188958	1.53737e+09	400.027	399.974	8.90672	8.44966	499.972	100.748	0.199956	16.0116
KL2-2	88	1.53737e+09	21808	20180919 16:57:25	0.706539	1.53737e+09	0.00087261	5.20356	399.881	305.432	30.8316	40.3656	0.0945158	3.63963	0.0931731	0.0583523	316.968	16.1563	16.1165	1.83832	53.5869	0.905783	1.69031	0.932538	-38.4821	-256.812	-13.5375	8.1359	0.0197501	-0.442909	4.7906	17	3	1	0	55407	2000	1686	0.843	0.188	1.53737e+09	399.881	403.212	8.97312	8.45433	500.075	100.744	0.200037	14.8077
KL2-3	34	1.53744e+09	9204.2	20180920 12:01:21	12:01:21	1.53744e+09	0.000780467	5.69018	400.019	289.19	29.17	40.3491	0.0870036	3.65312	0.0858687	0.0537687	316.966	16.1401	16.0364	1.82895	54.8137	0.924663	1.68692	0.904283	-34.4186	-248.114	-13.0231	21.4107	0.0198465	-0.44507	4.80971	3	1	1.00008	0.00808353	55673.2	1999.99	1685.99	0.843	0.188	1.53744e+09	400.019	403.62	9.16706	8.70313	500.021	100.768	0.100005	14.7766
KL2-3	35	1.53744e+09	9264.8	20180920 12:02:21	12:02:21	1.53744e+09	0.000824893	5.67209	399.971	296.069	29.8644	40.345	0.0928766	3.64554	0.0915818	0.0573535	237.726	16.0683	16.0149	1.82644	54.0288	0.930299	1.72186	0.896138	-36.3778	-180.815	-9.52513	11.0078	0.0197923	-0.443856	4.79898	3	1	1.00008	0.0081137	55466.3	1500	1264.5	0.843	0.188	1.53744e+09	399.971	403.572	9.22276	8.73242	499.991	100.77	0.0999334	15.0949
KL2-3	36	1.53744e+09	9329.8	20180920 12:03:26	12:03:26	1.53744e+09	0.000569366	5.59534	400.01	257.944	26.0186	40.3486	0.065684	3.64586	0.0650336	0.0407039	158.484	16.0232	16.014	1.82633	54.485	0.955405	1.75352	0.870927	-25.109	-124.911	-6.58925	1.87468	0.0197946	-0.443907	4.79943	3	1	1.00008	0.00812079	55417.8	1000	843	0.843	0.188	1.53744e+09	400.01	403.503	9.47173	9.13343	500.083	100.769	0.100101	15.3785
KL2-3	37	1.53744e+09	9391.8	20180920 12:04:28	12:04:28	1.53744e+09	0.000749239	5.34764	399.991	296.795	29.938	40.3475	0.0879594	3.63621	0.0867942	0.0543498	79.2414	15.9636	16.0265	1.82779	54.0014	0.969107	1.7946	0.858683	-33.0414	-56.2033	-2.97846	-12.9818	0.0197257	-0.442362	4.78576	3	1	1.00008	0.00815822	55163.6	499.997	421.497	0.843	0.188	1.53744e+09	399.991	403.379	9.60739	9.16222	500.02	100.771	0.099998	15.7398
KL2-3	38	1.53744e+09	9452.3	20180920 12:05:29	12:05:29	1.53744e+09	0.000546385	5.14394	399.992	270.989	27.3355	40.3484	0.0666463	3.65048	0.0659777	0.0412956	39.6228	15.8725	15.9384	1.81753	55.1734	0.993808	1.80125	0.823725	-24.0956	-27.7101	-1.46251	-13.6455	0.0198276	-0.444648	4.80598	3	1	1.00008	0.00811958	55426.1	250.011	210.759	0.843	0.188	1.53744e+09	399.992	403.209	9.85207	9.52752	500.038	100.773	0.100004	15.7976
KL2-3	39	1.53744e+09	9559.3	20180920 12:07:16	12:07:16	1.53744e+09	0.00061945	3.99614	400.051	309.234	31.1925	40.3531	0.0750023	3.63653	0.0741534	0.0464213	19.0189	15.9566	16.0513	1.83069	54.8081	0.999878	1.82433	0.830809	-27.3178	-10.6849	-0.567016	-19.5508	0.019728	-0.442413	4.78621	3	1	1.00008	0.00816458	55120.6	120.004	101.163	0.843	0.188001	1.53744e+09	400.051	402.597	9.91254	9.54461	500.035	100.77	0.100007	15.9968
KL2-3	40	1.53744e+09	9643.3	20180920 12:08:40	12:08:40	1.53744e+09	0.000655366	2.36804	399.999	346.885	34.9927	40.3507	0.0795246	3.64071	0.078572	0.0491922	9.50943	15.9454	16.065	1.83229	54.8142	1.0027	1.82927	0.829588	-28.9017	-5.06396	-0.2685	-24.7247	0.0197578	-0.443082	4.79213	3	1	1.00008	0.00815392	55192.7	60.0038	50.5831	0.842999	0.187996	1.53744e+09	399.999	401.577	9.93984	9.55056	499.999	100.777	0.0999579	16.0392
KL2-3	41	1.53744e+09	9724.3	20180920 12:10:01	12:10:01	1.53744e+09	0.00066206	1.08367	400.057	373.155	37.6447	40.3586	0.0805119	3.64518	0.0795368	0.0497971	4.75445	15.9298	16.0554	1.83117	54.8125	1.00323	1.83029	0.827939	-29.1968	-1.47389	-0.078052	-25.9943	0.0197897	-0.443798	4.79846	3	1	1.00008	0.00814152	55276.7	30.0006	25.2904	0.842998	0.187994	1.53744e+09	400.057	400.866	9.94456	9.55134	500.042	100.782	0.100012	16.0479
KL2-3	42	1.53744e+09	9786.3	20180920 12:11:03	12:11:03	1.53744e+09	0.000666316	0.786803	400.067	379.239	38.2588	40.3599	0.0812402	3.63966	0.0802461	0.0502421	2.37841	15.9144	16.0382	1.82916	54.8232	1.00324	1.82996	0.825913	-29.3845	1.35393	0.0718004	-25.5804	0.0197503	-0.442914	4.79065	3	1	1.00008	0.00815703	55171.6	15.0075	12.6513	0.842999	0.187997	1.53744e+09	400.067	400.699	9.94463	9.54884	499.989	100.783	0.0999334	16.0451
KL2-3	43	1.53744e+09	9855.3	20180920 12:12:12	12:12:12	1.53744e+09	0.000667426	-0.0153113	400.03	395.056	39.8596	40.3614	0.0812747	3.65577	0.0802841	0.0502656	0	15.9082	16.0468	1.83016	54.8011	1.00316	1.83055	0.827002	-29.4335	0.650397	0.0343418	-28.7487	0.0198654	-0.445496	4.81347	3	1	1.00008	0.00811178	55479.4	0	0	0.842926	0.187803	1.53744e+09	400.03	400.181	9.9425	9.54608	500.027	100.796	0.10004	16.0501
KL2-3	44	1.53744e+09	9927.3	20180920 12:13:24	12:13:24	1.53744e+09	0.000751818	4.63447	399.881	311.099	31.3886	40.3464	0.0893622	3.66131	0.088168	0.0552109	316.965	15.918	15.8155	1.80331	57.4249	0.954717	1.66255	0.848591	-33.1552	-249.578	-13.0404	21.1913	0.019905	-0.446384	4.82132	3	1	1.00008	0.00805432	55875.2	1999.98	1685.98	0.843	0.188	1.53744e+09	399.881	402.842	9.4624	9.01559	499.973	100.796	0.099911	14.5511
KL3-1	1	1.53735e+09	0	20180919 10:53:57	0.454132	1.53735e+09	0.00111608	8.5262	400.023	289.907	29.2957	40.4231	0.1317	3.65246	0.129117	0.080926	316.967	16.4839	15.9804	1.82242	55.4629	0.960961	1.73262	0.861456	-49.219	-155.285	-8.16734	104.296	0.0198418	-0.444966	4.80879	53	11	1.001	0.1	55582	1999.99	1685.99	0.843	0.188	1.53735e+09	400.023	405.401	9.50957	8.84702	500.045	100.852	0.200002	15.1918
KL3-1	2	1.53735e+09	85.5	20180919 10:55:23	0.455127	1.53735e+09	0.000979803	8.44858	399.999	275.327	27.8212	40.4191	0.114355	3.63728	0.112395	0.07042	237.726	16.356	15.9959	1.82422	54.3646	0.95545	1.75748	0.868772	-43.2093	-114.165	-6.03714	74.3141	0.0197333	-0.442533	4.78728	53	11	1.001	0.1	55248	1500	1264.5	0.843	0.188	1.53735e+09	399.999	405.298	9.45541	8.8737	500.022	100.848	0.199992	15.4137
KL3-1	3	1.53735e+09	182.6	20180919 10:57:00	0.45625	1.53735e+09	0.000961619	8.6936	399.946	272.999	27.5855	40.4129	0.115358	3.64624	0.113368	0.0710311	158.483	16.1788	15.9672	1.82088	54.7916	0.975642	1.78064	0.845238	-42.4074	-68.6641	-3.62538	43.7863	0.0197973	-0.443968	4.79997	53	11	1.001	0.1	55381	999.997	842.997	0.843	0.188	1.53735e+09	399.946	405.387	9.65543	9.08468	500.065	100.846	0.199983	15.6179
KL3-1	4	1.53735e+09	271.6	20180919 10:58:29	0.45728	1.53735e+09	0.000791843	7.81099	399.97	263.323	26.607	40.4142	0.0957141	3.64408	0.0943391	0.0590838	79.2437	16.0701	15.9989	1.82457	54.6617	0.988263	1.80796	0.836308	-34.9203	-28.1134	-1.48731	14.7227	0.0197819	-0.443622	4.79691	53	11	1.001	0.1	55294	500.01	421.508	0.843	0.188	1.53735e+09	399.97	404.842	9.78062	9.31063	499.994	100.843	0.200021	15.8558
KL3-1	5	1.53735e+09	361.1	20180919 10:59:58	0.45831	1.53735e+09	0.000886669	6.36482	399.969	300.432	30.3568	40.4145	0.108821	3.65261	0.107051	0.0670636	39.6205	15.985	16.0087	1.82571	54.8925	1.0005	1.82266	0.825209	-39.1021	-5.15928	-0.272503	-4.91343	0.0198428	-0.444988	4.80898	53	11	1.001	0.1	55433	249.998	210.748	0.842999	0.187999	1.53735e+09	399.969	403.997	9.90167	9.37545	499.983	100.844	0.200038	15.9825
KL3-1	6	1.53735e+09	459.1	20180919 11:01:36	0.459444	1.53735e+09	0.000905918	3.84002	399.991	339.073	34.2617	40.4171	0.11124	3.64708	0.109389	0.0685316	19.0195	15.933	16.0064	1.82545	54.7022	1.00033	1.82868	0.825118	-39.951	5.44642	0.288178	-15.1969	0.0198033	-0.444103	4.80116	54	11	1.001	0.1	55317	120.008	101.167	0.843001	0.188001	1.53735e+09	399.991	402.51	9.89982	9.36222	500.025	100.845	0.199998	16.0341
KL3-1	7	1.53735e+09	567.1	20180919 11:03:24	0.460694	1.53735e+09	0.000866974	1.40428	400.027	373.787	37.7697	40.4211	0.10757	3.64485	0.105837	0.0663014	7.92308	15.9153	16.0066	1.82547	55.0981	1.00935	1.83191	0.816118	-38.2335	10.8469	0.574359	-18.8892	0.0197874	-0.443746	4.79801	54	11	1.001	0.1	55269	49.993	42.1441	0.842999	0.188	1.53735e+09	400.027	401.077	9.98903	9.47447	499.911	100.846	0.199922	16.0618
KL3-1	8	1.53735e+09	670.7	20180919 11:05:08	0.461898	1.53735e+09	0.000881538	0.522955	400.013	387.07	39.11	40.4177	0.109066	3.64472	0.107284	0.0672104	4.75575	15.8907	16.0035	1.82511	54.9645	1.0065	1.83119	0.818604	-38.8758	10.2373	0.542077	-23.3407	0.0197864	-0.443724	4.79781	54	11	1.001	0.1	55268	30.0075	25.2964	0.843001	0.188001	1.53735e+09	400.013	400.538	9.96134	9.43825	500.034	100.841	0.200011	16.0556
KL3-1	9	1.53735e+09	755.7	20180919 11:06:33	0.462882	1.53735e+09	0.000824391	-0.311785	400.069	399.783	40.3921	40.421	0.101695	3.63467	0.10014	0.0627253	2.37808	15.8868	16.005	1.82528	54.9063	1.00518	1.83071	0.820107	-36.3556	9.11177	0.483805	-24.382	0.0197147	-0.442115	4.78358	54	11	1.001	0.1	55076	15.0055	12.6496	0.842998	0.187996	1.53735e+09	400.069	400.08	9.94879	9.45973	500.163	100.835	0.199977	16.0515
KL3-1	10	1.53735e+09	851.7	20180919 11:08:09	0.463993	1.53735e+09	0.000838109	-1.1397	400.051	412.508	41.6814	40.4227	0.104043	3.65208	0.102424	0.0641584	0	15.8669	15.991	1.82365	55.1058	1.00842	1.82997	0.815229	-36.9606	10.6715	0.56386	-25.7252	0.019839	-0.444904	4.80824	54	11	1.001	0.1	55411	0	0	0.843359	0.188958	1.53735e+09	400.051	399.569	9.98003	9.48265	499.964	100.844	0.199987	16.0452
KL3-1	11	1.53735e+09	914.7	20180919 11:09:12	0.464722	1.53735e+09	0.000764412	5.4372	399.808	300.103	30.3233	40.3978	0.09265	3.64997	0.0913631	0.0572161	316.965	16.4125	15.8747	1.81015	56.8902	0.976404	1.71629	0.833745	-33.7106	-163.345	-8.58585	111.324	0.019824	-0.444566	4.80525	54	11	1.001	0.1	55563	1999.98	1685.98	0.843	0.188	1.53735e+09	399.808	403.25	9.66325	9.20955	500.063	100.843	0.199986	15.0446
KL3-2	12	1.53735e+09	3052.4	20180919 11:44:50	0.489468	1.53735e+09	0.00154052	10.6114	399.995	300.8	30.4025	40.4283	0.184183	3.64488	0.179164	0.112417	316.968	16.5388	16.0007	1.82478	55.3431	0.967733	1.74861	0.857048	-67.9368	-130.851	-6.90241	111.278	0.0197876	-0.44375	4.79804	36	7	1.001	0.1	55410	2000	1686	0.843	0.188	1.53735e+09	399.995	406.725	9.57469	8.66018	500.015	100.872	0.199979	15.3348
KL3-2	13	1.53735e+09	3136.9	20180919 11:46:14	0.49044	1.53735e+09	0.00147289	10.2391	399.989	299.37	30.2573	40.4269	0.174897	3.65071	0.170372	0.106879	237.726	16.381	16.0266	1.8278	54.5034	0.966112	1.77257	0.86169	-64.9545	-94.3936	-4.97746	73.4006	0.0198293	-0.444685	4.80631	36	7	1.001	0.1	55481	1500	1264.5	0.843	0.188	1.53735e+09	399.989	406.479	9.55884	8.68454	500.06	100.87	0.200002	15.547
KL3-2	14	1.53735e+09	3244.4	20180919 11:48:02	0.49169	1.53735e+09	0.00134767	10.2086	399.998	293.132	29.6278	40.429	0.163238	3.64334	0.159281	0.099898	158.486	16.1617	15.9838	1.82281	54.7797	0.979488	1.78805	0.843324	-59.4324	-59.142	-3.12643	36.7846	0.0197766	-0.443504	4.79586	36	7	1.001	0.1	55313	1000.01	843.008	0.843	0.188	1.53735e+09	399.998	406.44	9.6909	8.891	500.038	100.873	0.200009	15.6827
KL3-2	15	1.53735e+09	3361.5	20180919 11:49:59	0.493044	1.53735e+09	0.00129126	9.96495	399.991	293.161	29.6313	40.4291	0.159184	3.64426	0.15542	0.0974681	79.2425	15.9874	15.9937	1.82397	55.0018	0.995926	1.81072	0.828039	-56.9446	-22.4172	-1.18602	-1.30527	0.0197832	-0.443652	4.79717	36	7	1.001	0.1	55294	500.004	421.503	0.843	0.188	1.53735e+09	399.991	406.273	9.85334	9.0871	500.071	100.875	0.199983	15.8796
KL3-2	16	1.53735e+09	3461.6	20180919 11:51:39	0.494201	1.53735e+09	0.00128753	8.90563	399.942	303.695	30.6966	40.4249	0.158788	3.65368	0.155051	0.0972353	39.6221	15.8879	15.9956	1.82419	54.7179	0.996564	1.82128	0.827623	-56.7801	-4.92443	-0.259988	-22.3425	0.0198505	-0.445161	4.81051	36	7	1.001	0.1	55456	250.008	210.757	0.842999	0.187999	1.53735e+09	399.942	405.589	9.85946	9.09533	500	100.877	0.199959	15.9706
KL3-2	17	1.53735e+09	3552.1	20180919 11:53:09	0.495243	1.53735e+09	0.0012459	5.78292	399.986	334.305	33.7918	40.431	0.155088	3.64408	0.151512	0.0950093	19.0177	15.8441	15.992	1.82377	54.9708	1.00419	1.82677	0.819575	-54.9443	5.06866	0.268369	-30.5895	0.0197819	-0.443622	4.79691	36	7	1.001	0.1	55264	119.999	101.159	0.842999	0.187998	1.53735e+09	399.986	403.751	9.93453	9.19522	500.039	100.881	0.200031	16.0178
KL3-2	18	1.53735e+09	3649.1	20180919 11:54:46	0.496366	1.53735e+09	0.00127065	2.45112	400.02	369.755	37.3723	40.4312	0.15864	3.65651	0.154913	0.0971482	7.92595	15.8026	15.9953	1.82415	55.0511	1.00673	1.82871	0.817425	-56.0356	7.70777	0.406756	-39.9951	0.0198707	-0.445614	4.81451	36	7	1.001	0.1	55498	50.011	42.1593	0.843	0.188	1.53735e+09	400.02	401.794	9.96039	9.20643	500.049	100.873	0.20003	16.0344
KL3-2	19	1.53735e+09	3729.1	20180919 11:56:06	0.497292	1.53735e+09	0.00122771	1.22685	400.123	381.997	38.6084	40.4404	0.153688	3.64794	0.15018	0.0941708	4.75536	15.8011	16.008	1.82563	55.2655	1.01098	1.82932	0.814649	-54.1421	6.2147	0.328764	-42.8433	0.0198095	-0.444241	4.80238	36	7	1.001	0.1	55333	30.0065	25.2954	0.842998	0.187993	1.53735e+09	400.123	401.153	10.0028	9.27436	500.057	100.87	0.20001	16.0396
KL3-2	20	1.53735e+09	3814.6	20180919 11:57:32	0.498287	1.53735e+09	0.00124407	0.426204	400.043	390.427	39.4597	40.4316	0.155821	3.6531	0.152221	0.0954544	2.37613	15.7849	15.9944	1.82405	55.1963	1.00961	1.82913	0.814433	-54.8636	8.58684	0.453576	-43.4471	0.0198463	-0.445068	4.80969	36	7	1.001	0.1	55432	14.9922	12.6385	0.843003	0.188008	1.53735e+09	400.043	400.597	9.98945	9.25131	500.069	100.868	0.200025	16.038
KL3-2	21	1.53735e+09	3895.1	20180919 11:58:52	0.499213	1.53735e+09	0.00123925	-0.561241	399.987	400.673	40.4964	40.4271	0.154996	3.65662	0.151437	0.0949609	0	15.7785	16.0071	1.82553	55.2061	1.01004	1.82958	0.815489	-54.6508	6.84061	0.361019	-47.4492	0.0198715	-0.445632	4.81467	36	7	1.001	0.1	55499	0	0	0.843024	0.188063	1.53735e+09	399.987	399.948	9.99335	9.25795	499.983	100.871	0.199996	16.0418
KL3-2	22	1.53735e+09	3993.1	20180919 12:00:30	0.500347	1.53735e+09	0.00180331	8.69224	399.675	328.116	33.1611	40.3932	0.214868	3.6478	0.208076	0.13064	316.966	16.5201	16.0487	1.83038	55.1435	0.966611	1.7529	0.863772	-79.5262	-132.883	-7.00713	97.5497	0.0198085	-0.444219	4.80218	35	7	1.001	0.1	55458	1999.99	1685.99	0.843	0.188	1.53735e+09	399.675	405.317	9.56425	8.4938	500.051	100.865	0.200035	15.373
KL3-3	23	1.53735e+09	7321.1	20180919 12:55:58	0.538866	1.53735e+09	0.00173392	8.27686	400.015	326.349	32.9775	40.4215	0.198446	3.64566	0.192634	0.120904	316.966	15.835	15.9943	1.82404	55.3152	0.926855	1.67559	0.897181	-76.4658	-259.871	-13.6578	-33.0286	0.0197932	-0.443875	4.79914	45	9	1.001	0.1	55552	1999.99	1685.99	0.843	0.188	1.53735e+09	400.015	405.392	9.17224	8.14253	500.029	100.85	0.199981	14.6721
KL3-3	24	1.53735e+09	7413.1	20180919 12:57:30	0.539931	1.53735e+09	0.00158691	8.20877	399.979	321.177	32.4556	40.4187	0.182536	3.63947	0.177598	0.111431	237.726	15.8318	15.9809	1.82247	54.3816	0.931843	1.71352	0.890632	-69.9825	-188.637	-9.9481	-30.8422	0.019749	-0.442884	4.79038	45	9	1.001	0.1	55366	1500	1264.5	0.843	0.188	1.53735e+09	399.979	405.28	9.22142	8.27904	500.017	100.852	0.199975	15.0195
KL3-3	25	1.53735e+09	7519.1	20180919 12:59:16	0.541157	1.53735e+09	0.00150722	8.25563	399.982	319.638	32.3004	40.4194	0.179302	3.64106	0.174538	0.109504	158.484	15.8272	15.9768	1.822	54.8133	0.961372	1.7539	0.860625	-66.4684	-116.777	-6.1672	-30.9287	0.0197603	-0.443139	4.79263	45	9	1.001	0.1	55327	1000	843	0.843	0.188	1.53735e+09	399.982	405.292	9.51355	8.61875	500.014	100.853	0.199969	15.3819
KL3-3	26	1.53735e+09	7604.1	20180919 13:00:41	0.542141	1.53735e+09	0.00145078	7.91146	399.983	321.07	32.4454	40.4199	0.174909	3.64681	0.170379	0.106884	79.2421	15.8358	16.0283	1.828	54.5013	0.979475	1.79716	0.848525	-63.9794	-52.3367	-2.76583	-39.8398	0.0198014	-0.444059	4.80077	45	9	1.001	0.1	55364	499.999	421.499	0.843	0.188001	1.53735e+09	399.983	405.073	9.69259	8.83148	500.03	100.854	0.200007	15.7621
KL3-3	27	1.53735e+09	7696.1	20180919 13:02:13	0.543206	1.53735e+09	0.00143531	6.99332	399.987	330.597	33.4068	40.4187	0.177345	3.6467	0.172689	0.108339	39.6193	15.8194	16.0038	1.82514	54.8701	0.996989	1.817	0.828154	-63.2972	-13.7621	-0.72786	-38.1678	0.0198006	-0.444042	4.80062	44	9	1.001	0.1	55329	249.99	210.742	0.843	0.187999	1.53735e+09	399.987	404.523	9.86629	9.01451	500.029	100.85	0.200017	15.9338
KL3-3	28	1.53736e+09	7788.1	20180919 13:03:45	0.544271	1.53736e+09	0.0014541	4.6917	400.058	352.478	35.6169	40.4247	0.180303	3.64992	0.175497	0.110107	19.0184	15.8222	16.0157	1.82653	54.7191	1.00101	1.82935	0.825523	-64.1258	4.76194	0.251786	-40.0937	0.0198236	-0.444557	4.80518	44	9	1.001	0.1	55370	120.002	101.162	0.843	0.188	1.53736e+09	400.058	403.219	9.90634	9.04346	500.038	100.847	0.20008	16.0399
KL3-3	29	1.53736e+09	7881.6	20180919 13:05:19	0.545359	1.53736e+09	0.0014361	2.03583	400.048	376.364	38.0293	40.4224	0.17926	3.66593	0.174529	0.109495	7.92453	15.8141	16.0101	1.82588	54.8551	1.00609	1.83409	0.819784	-63.332	13.8939	0.731559	-40.782	0.0199381	-0.447126	4.82786	44	9	1.001	0.1	55669	50.0026	42.1522	0.843	0.187998	1.53736e+09	400.048	401.613	9.95698	9.10475	499.994	100.844	0.199951	16.0804
KL3-3	30	1.53736e+09	7984.1	20180919 13:07:01	0.546539	1.53736e+09	0.0014398	0.906654	400.037	386.67	39.0695	40.4201	0.180448	3.65407	0.175639	0.110196	4.75529	15.8033	16.0089	1.82574	54.9961	1.00907	1.8348	0.816666	-63.4954	15.2871	0.807545	-42.6455	0.0198533	-0.445224	4.81107	45	9	1.001	0.1	55441	30.0052	25.2944	0.842999	0.187998	1.53736e+09	400.037	400.926	9.98675	9.13239	500.019	100.841	0.200015	16.0865
KL3-3	31	1.53736e+09	8068.6	20180919 13:08:26	0.547523	1.53736e+09	0.0014188	0.432879	400.011	390.876	39.4945	40.4175	0.178134	3.64351	0.173433	0.108808	2.37883	15.7873	16.0081	1.82564	55.1117	1.01066	1.83384	0.814982	-62.5691	13.7893	0.730503	-45.6705	0.0197778	-0.44353	4.7961	44	9	1.001	0.1	55240	15.0098	12.6533	0.843	0.188001	1.53736e+09	400.011	400.611	10.0025	9.16057	499.991	100.841	0.199963	16.0783
KL3-3	32	1.53736e+09	8161.7	20180919 13:09:59	0.5486	1.53736e+09	0.00143396	-0.519177	400.053	399.562	40.3734	40.4229	0.180712	3.65069	0.175885	0.110351	0	15.7739	15.9938	1.82398	55.1678	1.01174	1.83394	0.812234	-63.2377	16.7884	0.887572	-45.5617	0.0198291	-0.444682	4.80628	44	9	1.001	0.1	55378	0	0	0.843128	0.188341	1.53736e+09	400.053	400.086	10.0129	9.16203	500.019	100.844	0.199984	16.0791
KL3-3	33	1.53736e+09	8230.7	20180919 13:11:08	0.549398	1.53736e+09	0.00160097	5.762	399.917	344.84	34.8433	40.4084	0.18925	3.65219	0.183966	0.115441	316.966	15.9111	16.0401	1.82938	57.2407	0.962206	1.68098	0.867173	-70.6028	-259.549	-13.6232	-26.8094	0.0198398	-0.444922	4.8084	45	9	1.001	0.1	55668	1999.99	1685.99	0.843	0.188	1.53736e+09	399.917	403.755	9.52283	8.57233	499.987	100.842	0.199972	14.7219
KL4-1	1	1.53743e+09	58	20180920 09:28:54	09:28:54	1.53743e+09	0.00284697	16.3976	399.983	316.473	31.9134	40.3347	0.348863	3.64128	0.331301	0.208567	316.968	16.5064	16.0543	1.83104	54.9748	0.976544	1.77635	0.854494	-125.551	-93.0699	-4.92194	93.4245	0.0197619	-0.443173	4.79294	22	4	1.0006	0.0597202	55290.6	2000	1686	0.843	0.188	1.53743e+09	399.983	410.498	9.684	7.99353	500.044	100.741	0.0999412	15.5802
KL4-1	2	1.53743e+09	132	20180920 09:30:08	09:30:08	1.53743e+09	0.00271834	15.9248	399.976	314.596	31.7251	40.3352	0.330246	3.64032	0.314459	0.197892	237.727	16.3248	16.0618	1.83191	54.1278	0.97229	1.79629	0.859624	-119.879	-60.3098	-3.19329	54.3456	0.019755	-0.44302	4.79159	22	4	1.0006	0.0597761	55239	1500.01	1264.51	0.843	0.188	1.53743e+09	399.976	410.179	9.64153	8.02699	499.927	100.744	0.0999485	15.7545
KL4-1	3	1.53743e+09	228	20180920 09:31:44	09:31:44	1.53743e+09	0.00249806	15.6889	399.965	310.798	31.3427	40.3349	0.30944	3.64038	0.295535	0.185906	158.486	16.0872	16.0334	1.8286	54.6601	0.988082	1.80768	0.840514	-110.164	-35.3268	-1.87115	11.1234	0.0197554	-0.443029	4.79166	22	4	1.0006	0.0597954	55221.2	1000.01	843.008	0.843	0.188	1.53743e+09	399.965	409.972	9.79793	8.31471	500.011	100.746	0.100008	15.8534
KL4-1	4	1.53743e+09	327	20180920 09:33:23	09:33:23	1.53743e+09	0.00235006	13.7474	399.974	317.943	32.0633	40.3357	0.295537	3.64557	0.282843	0.177872	79.2417	15.8796	16.0252	1.82764	54.8941	1.00149	1.82441	0.826146	-103.638	-5.44416	-0.288152	-30.1283	0.0197925	-0.443861	4.79902	22	4	1.0006	0.0597176	55293.1	499.999	421.499	0.843	0.188	1.53743e+09	399.974	408.782	9.93092	8.53565	499.972	100.746	0.0999214	15.9975
KL4-1	5	1.53743e+09	441.5	20180920 09:35:18	09:35:18	1.53743e+09	0.00234139	9.91678	399.981	339.255	34.2115	40.3353	0.294975	3.65104	0.282346	0.177556	39.6195	15.7765	16.0511	1.83066	54.8482	1.00617	1.83447	0.824491	-103.255	6.39714	0.338281	-56.9005	0.0198316	-0.444738	4.80677	22	4	1.0006	0.0596224	55381.3	249.992	210.743	0.842999	0.187999	1.53743e+09	399.981	406.489	9.97761	8.58772	500.033	100.743	0.0999855	16.0836
KL4-1	6	1.53743e+09	507.5	20180920 09:36:24	09:36:24	1.53743e+09	0.00232272	5.40748	400.079	364.292	36.7334	40.342	0.292159	3.64302	0.279738	0.175908	19.0181	15.7112	16.0539	1.83099	54.7044	1.00551	1.83809	0.825476	-102.432	11.902	0.630874	-70.8809	0.0197743	-0.443452	4.7954	22	4	1.0006	0.059795	55221.6	120.001	101.161	0.843	0.187999	1.53743e+09	400.079	403.879	9.97188	8.59302	500.015	100.735	0.10004	16.1145
KL4-1	7	1537429052	575.1	20180920 09:37:32	09:37:32	1537429052	0.00230989	2.5622	400.054	380.267	38.3476	40.343	0.29063	3.65002	0.278359	0.175034	9.50898	15.6848	16.0491	1.83043	54.6406	1.00537	1.83996	0.825062	-101.866	16.0179	0.84746	-75.4919	0.0198243	-0.444574	4.80532	22	4	1.0006	0.0596532	55352.7	59.9991	50.5793	0.843001	0.188001	1537429052	400.054	402.145	9.96954	8.59815	499.964	100.744	0.0999469	16.1305
KL4-1	8	1.53743e+09	635.7	20180920 09:38:32	09:38:32	1.53743e+09	0.00225816	0.933786	400.07	389.471	39.2797	40.3487	0.285787	3.64198	0.273887	0.172207	4.75466	15.6668	16.0432	1.82974	54.906	1.00992	1.83937	0.819818	-99.5847	16.1397	0.85574	-77.8346	0.0197669	-0.443286	4.79394	22	4	1.0006	0.0598182	55200.1	30.0012	25.291	0.842999	0.187998	1.53743e+09	400.07	401.172	10.0137	8.67317	499.995	100.754	0.100004	16.1254
KL4-1	9	1.53743e+09	696.2	20180920 09:39:33	09:39:33	1.53743e+09	0.00225367	-0.0348497	400.039	395.021	39.8375	40.3435	0.284723	3.64046	0.272905	0.171586	2.37805	15.6608	16.0533	1.83092	54.8843	1.00983	1.83993	0.821089	-99.3867	15.0927	0.800627	-81.1153	0.019756	-0.443042	4.79178	22	4	1.0006	0.059851	55170	15.0042	12.6486	0.843003	0.188009	1.53743e+09	400.039	400.559	10.0133	8.67554	500.034	100.749	0.100004	16.1302
KL4-1	10	1.53743e+09	775.2	20180920 09:40:52	09:40:52	1.53743e+09	0.0022133	-1.17616	400.058	401.775	40.523	40.3498	0.278914	3.64388	0.267573	0.168214	0	15.6494	16.0475	1.83024	54.7994	1.00769	1.83887	0.822551	-97.6064	14.4783	0.767252	-82.3609	0.0197804	-0.44359	4.79662	22	4	1.0006	0.0597779	55237.4	0	0	0.84	0.18	1.53743e+09	400.058	399.884	9.99099	8.67711	500.014	100.76	0.0999928	16.1212
KL4-1	11	1.53743e+09	895.7	20180920 09:42:52	09:42:52	1.53743e+09	0.00268002	13.0038	399.89	328.265	33.1098	40.3341	0.325502	3.645	0.310172	0.195175	316.968	16.4829	16.0349	1.82877	54.7743	0.96936	1.76973	0.859411	-118.189	-100.79	-5.3226	92.6666	0.0197885	-0.44377	4.79821	22	4	1.0006	0.0596307	55373.7	2000	1686	0.843	0.188	1.53743e+09	399.89	408.331	9.61066	8.01899	499.978	100.763	0.10003	15.522
KL4-2	12	1.53743e+09	3486.4	20180920 10:26:03	10:26:03	1.53743e+09	0.00282995	19.3519	400	302.947	30.5668	40.3592	0.350722	3.64666	0.333002	0.209644	316.968	16.5889	16.044	1.82983	55.1292	0.984331	1.7855	0.845503	-124.801	-75.4152	-3.98385	112.768	0.0198003	-0.444035	4.80056	31	6	1.00084	0.0840365	55379.6	2000	1686	0.843	0.188	1.53743e+09	400	412.28	9.7557	8.0758	500.023	100.798	0.100034	15.6604
KL4-2	13	1.53743e+09	3550	20180920 10:27:06	10:27:06	1.53743e+09	0.0027357	18.857	400.028	301.828	30.4538	40.3621	0.337028	3.647	0.320632	0.201802	237.726	16.3284	16.0247	1.82758	54.454	0.978669	1.79724	0.848911	-120.644	-51.494	-2.72111	62.8666	0.0198028	-0.44409	4.80105	31	6	1.00084	0.0840562	55366.6	1500	1264.5	0.843	0.188	1.53743e+09	400.028	411.989	9.69958	8.0755	500.012	100.798	0.100066	15.7628
KL4-2	14	1.53743e+09	3626	20180920 10:28:22	10:28:22	1.53743e+09	0.00253395	18.4394	399.994	297.699	30.0372	40.3586	0.314604	3.64631	0.300265	0.188899	158.484	16.1257	16.0412	1.82951	54.5992	0.989921	1.81307	0.839586	-111.747	-27.7767	-1.46926	17.4908	0.0197978	-0.443979	4.80007	31	6	1.00084	0.0841163	55327.1	1000	843	0.843	0.188	1.53743e+09	399.994	411.658	9.81111	8.30674	499.935	100.798	0.0999144	15.8999
KL4-2	15	1.53743e+09	3715	20180920 10:29:51	10:29:51	1.53743e+09	0.00235863	16.6374	399.937	301.359	30.408	40.3548	0.294285	3.65547	0.281728	0.177163	79.2433	15.9263	16.0533	1.83092	54.5345	0.998	1.83003	0.832921	-104.016	-1.49776	-0.079091	-26.3493	0.0198633	-0.445447	4.81304	31	6	1.00084	0.0838925	55474.6	500.007	421.506	0.843	0.188	1.53743e+09	399.937	410.478	9.89069	8.49057	499.956	100.803	0.0999417	16.0457
KL4-2	16	1.53743e+09	3818	20180920 10:31:34	10:31:34	1.53743e+09	0.0023784	12.6317	399.951	325.309	32.8247	40.3563	0.300563	3.64645	0.287447	0.180785	39.6202	15.7767	16.0276	1.82792	54.741	1.00474	1.83545	0.823176	-104.887	12.6602	0.670264	-51.9367	0.0197988	-0.444001	4.80026	31	6	1.00084	0.0841681	55293.1	249.995	210.746	0.843	0.188	1.53743e+09	399.951	408.093	9.95751	8.54612	500.085	100.803	0.100025	16.092
KL4-2	17	1537432385	3908.1	20180920 10:33:05	10:33:05	1537432385	0.0023481	7.28385	399.981	354.109	35.7324	40.3613	0.295886	3.65247	0.283186	0.178087	19.0187	15.7232	16.0576	1.83142	54.7001	1.00649	1.84001	0.824936	-103.551	14.4337	0.763166	-69.3357	0.0198419	-0.444967	4.8088	31	6	1.00084	0.0840039	55401.1	120.005	101.164	0.842999	0.187998	1537432385	399.981	404.911	9.97431	8.58073	500.016	100.808	0.0999592	16.1309
KL4-2	18	1537432452	3975.1	20180920 10:34:12	10:34:12	1537432452	0.0023324	3.57834	400.07	374.716	37.8111	40.3695	0.29364	3.64584	0.281105	0.176772	9.50861	15.6873	16.0537	1.83097	54.6203	1.00549	1.84088	0.825474	-102.859	16.6285	0.880832	-75.8408	0.0197944	-0.443903	4.7994	31	6	1.00084	0.0841993	55272.6	59.9982	50.5784	0.842999	0.187997	1537432452	400.07	402.775	9.96465	8.58037	500.013	100.806	0.100021	16.1383
KL4-2	19	1.53743e+09	4035.6	20180920 10:35:12	10:35:12	1.53743e+09	0.00230745	1.3747	400.094	387.024	39.053	40.3719	0.28997	3.65242	0.277761	0.174655	4.75365	15.6656	16.0464	1.83011	54.5356	1.00363	1.84032	0.826487	-101.758	17.1508	0.906805	-78.9472	0.0198415	-0.444958	4.80872	31	6	1.00084	0.0840063	55399.5	29.995	25.2858	0.842999	0.187997	1.53743e+09	400.094	401.472	9.94616	8.57667	500.017	100.806	0.0999493	16.1335
KL4-2	20	1.53743e+09	4105.6	20180920 10:36:22	10:36:22	1.53743e+09	0.00223234	0.589209	400.022	391.329	39.4878	40.365	0.280934	3.64101	0.269424	0.169385	2.37706	15.6664	16.0504	1.83058	54.6866	1.00626	1.84005	0.824322	-98.446	15.8606	0.841222	-79.3672	0.01976	-0.44313	4.79256	31	6	1.00084	0.0843383	55181.6	14.9993	12.6444	0.842998	0.187993	1.53743e+09	400.022	400.911	9.97215	8.64726	500.01	100.807	0.0999534	16.1312
KL4-2	21	1.53743e+09	4175.6	20180920 10:37:32	10:37:32	1.53743e+09	0.00209237	-0.764337	400.037	399.579	40.3199	40.3661	0.260938	3.64549	0.250988	0.15773	0	15.6797	16.0475	1.83024	54.4113	1.00084	1.83939	0.829407	-92.2736	15.3494	0.813076	-76.1111	0.0197919	-0.443848	4.79891	31	6	1.00084	0.0842058	55268.4	0	0	0.842749	0.187331	1.53743e+09	400.037	400.081	9.91849	8.67656	499.994	100.806	0.099998	16.1256
KL4-2	22	1537432773	4296.1	20180920 10:39:33	10:39:33	1537432773	0.00215119	15.7646	399.884	294.181	29.6834	40.3491	0.25832	3.64815	0.248572	0.156203	316.968	16.666	16.0546	1.83107	54.5591	0.969967	1.77783	0.861105	-94.8674	-90.7478	-4.79042	126.562	0.019811	-0.444274	4.80268	31	6	1.00084	0.0839732	55421.3	2000	1686	0.843	0.188	1537432773	399.884	409.85	9.61296	8.33586	500.048	100.802	0.100025	15.5932
KL4-3	23	1.53743e+09	6499.9	20180920 11:16:16	11:16:16	1.53743e+09	0.00161821	13.0891	400.013	279.35	28.1817	40.3545	0.185217	3.64243	0.180139	0.113032	316.968	16.0894	16.0486	1.83037	55.0756	0.936554	1.70049	0.893817	-71.3632	-225.375	-11.8727	8.35725	0.0197701	-0.443358	4.79457	21	4	1.00057	0.0568462	55444.2	2000	1686	0.843	0.188	1.53743e+09	400.013	408.25	9.28356	8.32224	500.022	100.783	0.100066	14.9009
KL4-3	24	1.53744e+09	6574.9	20180920 11:17:31	11:17:31	1.53744e+09	0.00159492	12.8715	399.974	279.266	28.1732	40.3505	0.182011	3.64347	0.177107	0.111121	237.726	16.1069	16.1129	1.8379	53.9969	0.941923	1.7444	0.895976	-70.3359	-160.206	-8.45742	-1.27283	0.0197775	-0.443525	4.79605	21	4	1.00057	0.056904	55387.9	1500	1264.5	0.843	0.188	1.53744e+09	399.974	408.075	9.33679	8.38935	500.017	100.783	0.0999172	15.2973
KL4-3	25	1.53744e+09	6651.9	20180920 11:18:48	11:18:48	1.53744e+09	0.0014507	12.8779	399.971	270.691	27.3097	40.3526	0.169039	3.64918	0.164806	0.103375	158.483	16.0774	16.1266	1.83951	54.1138	0.963772	1.78101	0.875734	-63.9758	-99.4493	-5.25101	-10.193	0.0198183	-0.444439	4.80413	21	4	1.00057	0.0568553	55435.3	999.994	842.995	0.843	0.188	1.53744e+09	399.971	408.041	9.5528	8.69124	500.029	100.789	0.0999324	15.6211
KL4-3	26	1.53744e+09	6733.9	20180920 11:20:10	11:20:10	1.53744e+09	0.00139668	11.9463	399.989	278.801	28.1276	40.3541	0.167554	3.6509	0.163396	0.102487	79.2418	15.9656	16.0832	1.83442	54.3455	0.984093	1.81081	0.850326	-61.5935	-39.9166	-2.109	-24.3773	0.0198306	-0.444715	4.80657	21	4	1.00057	0.0568726	55418.5	500.001	421.501	0.842999	0.187999	1.53744e+09	399.989	407.488	9.75431	8.92494	499.992	100.788	0.0999737	15.8804
KL4-3	27	1.53744e+09	6854.4	20180920 11:22:11	11:22:11	1.53744e+09	0.0014378	9.86177	399.954	303.801	30.6499	40.3506	0.176484	3.64741	0.171873	0.107825	39.6222	15.9178	16.0721	1.83312	54.7438	1.001	1.82851	0.83212	-63.407	-7.74757	-0.410037	-31.9424	0.0198056	-0.444155	4.80162	21	4	1.00057	0.0569714	55322.4	250.006	210.755	0.843	0.188001	1.53744e+09	399.954	406.212	9.92188	9.06835	500.058	100.788	0.100023	16.0327
KL4-3	28	1.53744e+09	6929.4	20180920 11:23:26	11:23:26	1.53744e+09	0.00139359	6.03013	399.982	337.58	34.0585	40.3542	0.171538	3.64937	0.167181	0.10487	19.0175	15.8987	16.0715	1.83305	54.6531	1.00387	1.83681	0.829177	-61.4573	6.31551	0.334187	-35.7901	0.0198197	-0.44447	4.80441	21	4	1.00057	0.0569465	55346.6	119.997	101.157	0.842999	0.187999	1.53744e+09	399.982	403.932	9.95016	9.1229	500.059	100.79	0.100039	16.1036
KL4-3	29	1.53744e+09	6993.4	20180920 11:24:30	11:24:30	1.53744e+09	0.00143383	3.34844	400.094	364.421	36.7665	40.3655	0.178842	3.64401	0.174105	0.109231	9.5078	15.875	16.0623	1.83197	55.0306	1.01281	1.84046	0.819158	-63.2318	14.2234	0.753829	-38.7468	0.0197814	-0.443611	4.79681	20	4	1.00054	0.05434	55238	59.9937	50.5746	0.842998	0.187996	1.53744e+09	400.094	402.446	10.0388	9.18767	500.037	100.79	0.100027	16.1347
KL4-3	30	1.53744e+09	7062.9	20180920 11:25:39	11:25:39	1.53744e+09	0.00145853	1.84409	400.007	378.343	38.1695	40.3551	0.182351	3.64251	0.177427	0.111323	4.75465	15.855	16.0548	1.8311	55.0362	1.01346	1.84144	0.817636	-64.3213	17.3399	0.919384	-41.3073	0.0197707	-0.443371	4.79469	20	4	1.00054	0.0543698	55207.7	30	25.2901	0.843002	0.188005	1.53744e+09	400.007	401.463	10.0456	9.17969	499.967	100.786	0.0999563	16.1431
KL4-3	31	1.53744e+09	7131.9	20180920 11:26:48	11:26:48	1.53744e+09	0.0014694	0.877703	400.033	387.006	39.0439	40.3581	0.183086	3.6467	0.178128	0.111765	2.37611	15.8445	16.0444	1.82988	54.8036	1.00936	1.84178	0.820516	-64.8005	19.9746	1.05782	-41.392	0.0198006	-0.444042	4.80062	20	4	1.00054	0.0542916	55287.2	14.9921	12.6384	0.843003	0.188007	1.53744e+09	400.033	400.912	10.0049	9.13258	500.012	100.787	0.0999724	16.146
KL4-3	32	1.53744e+09	7192.4	20180920 11:27:49	11:27:49	1.53744e+09	0.00146201	0.0352441	400.012	394.467	39.7969	40.3564	0.18194	3.65192	0.17705	0.111085	0	15.8368	16.0509	1.83064	54.7924	1.00927	1.842	0.821366	-64.4744	19.0779	1.00893	-44.3876	0.0198379	-0.444879	4.80802	20	4	1.00054	0.0541938	55386.8	0	0	0.842853	0.187607	1.53744e+09	400.012	400.384	10.0039	9.13601	500.036	100.788	0.100006	16.1478
KL4-3	33	1537435790	7313.1	20180920 11:29:50	11:29:50	1537435790	0.00180354	12.5402	399.855	293.613	29.6212	40.3394	0.203529	3.64422	0.197419	0.12392	316.966	16.118	16.0975	1.83609	54.2766	0.927067	1.70804	0.909027	-79.5362	-221.576	-11.674	4.18024	0.0197829	-0.443644	4.79711	20	4	1.00054	0.0541171	55465.4	1999.99	1685.99	0.843	0.188	1537435790	399.855	407.807	9.18934	8.11784	500.045	100.785	0.100026	14.9697
KL5-1	34	1.53753e+09	10067.8	20180921 12:45:11	12:45:11	1.53753e+09	0.00225903	11.6018	400.032	317.972	31.5127	39.6452	0.250006	3.59724	0.240739	0.151266	316.968	16.2505	16.402	1.87208	55.1594	0.95537	1.73202	0.91671	-99.6233	-235.747	-12.617	-31.0188	0.0194481	-0.436136	4.73062	18	4	1.0005	0.0495804	54484	2000	1686	0.843	0.188	1.53753e+09	400.032	407.532	9.63998	8.29827	499.989	99.005	0.0999826	15.1864
KL5-1	35	1.53753e+09	10152.8	20180921 12:46:36	12:46:36	1.53753e+09	0.00206532	11.4107	400.047	312.477	30.9708	39.6502	0.228618	3.59954	0.220847	0.138706	237.726	16.2346	16.4	1.87184	54.1593	0.95818	1.76919	0.913662	-91.0806	-171.315	-9.1784	-33.8476	0.0194644	-0.436502	4.73386	18	4	1.0005	0.0495972	54465.5	1500	1264.5	0.843	0.188	1.53753e+09	400.047	407.385	9.66747	8.441	500.052	99.0138	0.10007	15.5172
KL5-1	36	1.53753e+09	10239.3	20180921 12:48:02	12:48:02	1.53753e+09	0.00202113	11.4033	399.981	313.205	31.0394	39.6391	0.230323	3.60639	0.222452	0.139717	158.483	16.1938	16.4087	1.87288	54.5082	0.98545	1.80789	0.887429	-89.1318	-107.616	-5.76505	-44.029	0.0195131	-0.437595	4.74356	18	4	1.0005	0.0495366	54532.1	999.996	842.997	0.843	0.188	1.53753e+09	399.981	407.304	9.94375	8.74384	500.045	99.0025	0.0999545	15.8552
KL5-1	37	1.53753e+09	10344.3	20180921 12:49:47	12:49:47	1.53753e+09	0.00191083	10.5549	400.024	317.423	31.458	39.6442	0.224182	3.58901	0.216683	0.13608	79.2425	16.138	16.4017	1.87204	54.8233	1.0108	1.84374	0.861248	-84.2677	-46.2637	-2.49426	-53.7831	0.0193896	-0.434825	4.71898	17	3	1.00047	0.0471194	54143.4	500.004	421.503	0.842999	0.188	1.53753e+09	400.024	406.812	10.1993	9.06513	500.042	99.0044	0.100103	16.1626
KL5-1	38	1537527082	10438.4	20180921 12:51:22	12:51:22	1537527082	0.00187365	8.16218	399.979	334.13	33.1159	39.6422	0.221331	3.5885	0.214017	0.134398	39.6196	16.1313	16.416	1.87375	54.6246	1.01873	1.86496	0.855021	-82.628	-14.2776	-0.770645	-58.0566	0.0193859	-0.434743	4.71826	17	3	1.00047	0.0471571	54100.1	249.991	210.742	0.843	0.188	1537527082	399.979	405.323	10.2787	9.16673	500.061	99.0106	0.100051	16.3422
KL5-1	39	1537527174	10530.4	20180921 12:52:54	12:52:54	1537527174	0.00186032	4.52337	400.072	361.492	35.8254	39.6489	0.223366	3.59774	0.215938	0.135608	19.0175	16.1177	16.4185	1.87405	55.0831	1.03278	1.87494	0.841271	-82.0401	1.45471	0.0783526	-61.4896	0.0194516	-0.436216	4.73132	17	3	1.00047	0.047018	54260.1	119.997	101.157	0.842999	0.187999	1537527174	400.072	403.231	10.4211	9.31717	500.048	99.0044	0.0999899	16.426
KL5-1	40	1537527275	10631.4	20180921 12:54:35	12:54:35	1537527275	0.00188268	2.2464	400.02	378.394	37.5013	39.6446	0.227016	3.59506	0.219342	0.137756	9.50915	16.0913	16.415	1.87363	55.1374	1.03545	1.87795	0.838176	-83.026	7.01617	0.378225	-66.1225	0.0194326	-0.435789	4.72753	17	3	1.00047	0.0470662	54204.5	59.9996	50.5797	0.843001	0.188003	1537527275	400.02	401.819	10.4479	9.33067	500.019	99.0065	0.0999659	16.4512
KL5-1	41	1.53753e+09	10691.9	20180921 12:55:35	12:55:35	1.53753e+09	0.00184103	0.92393	400.073	387.864	38.4441	39.6542	0.222479	3.59605	0.215105	0.135083	4.75364	16.0844	16.3986	1.87168	55.13	1.0358	1.87883	0.835878	-81.1894	11.6128	0.625817	-64.1971	0.0194396	-0.435946	4.72893	19	4	1.00053	0.0525892	54222.1	29.9938	25.2848	0.843001	0.188004	1.53753e+09	400.073	401.069	10.4502	9.3577	499.997	99.0174	0.100045	16.4585
KL5-1	42	1.53753e+09	10785.9	20180921 12:57:09	12:57:09	1.53753e+09	0.00190068	0.00977543	400.029	394.535	39.0965	39.6409	0.229527	3.59081	0.221676	0.139231	2.37939	16.0669	16.4002	1.87187	55.0439	1.03467	1.87972	0.837194	-83.8201	12.7381	0.687491	-68.0151	0.0194024	-0.435111	4.72152	17	3	1.00047	0.0471392	54120.6	15.0136	12.6565	0.843	0.187998	1.53753e+09	400.029	400.491	10.4412	9.31338	500.064	98.9951	0.100005	16.466
KL5-1	43	1537527535	10891.4	20180921 12:58:55	12:58:55	1537527535	0.00187639	-0.774239	399.992	400.163	39.6516	39.6346	0.226813	3.59097	0.219144	0.137633	0	16.0616	16.408	1.8728	55.1544	1.03682	1.87985	0.835973	-82.7487	11.4415	0.617517	-70.6897	0.0194035	-0.435137	4.72175	17	3	1.00047	0.0471369	54123.3	0	0	0.843359	0.188958	1537527535	399.992	399.978	10.4636	9.3501	500.01	98.9885	0.100035	16.4671
KL5-1	44	1.53753e+09	11011.9	20180921 13:00:55	13:00:55	1.53753e+09	0.0024522	9.47155	399.795	335.267	33.2185	39.612	0.26624	3.59264	0.255745	0.160749	316.966	16.2844	16.4927	1.88292	54.3838	0.946451	1.74032	0.936468	-108.142	-238.602	-12.7971	-42.575	0.0194154	-0.435403	4.72411	17	3	1.00047	0.0469129	54381.5	1999.99	1685.99	0.843	0.188	1.53753e+09	399.795	406.063	9.55231	8.09585	500.039	98.9809	0.0999336	15.2608
KL5-2	45	1.53753e+09	13993.9	20180921 13:50:37	13:50:37	1.53753e+09	0.00142703	9.63961	399.968	297.2	29.4707	39.6614	0.16118	3.59981	0.157275	0.0986398	316.968	16.8897	16.3883	1.87045	55.1385	0.983658	1.78398	0.88679	-62.9321	-143.847	-7.71092	102.478	0.0194663	-0.436546	4.73425	19	4	1.00052	0.0523716	54447.3	2000	1686	0.843	0.188	1.53753e+09	399.968	406.091	9.91977	9.07252	500.016	99.0614	0.0999831	15.6471
KL5-2	46	1.53753e+09	14083.9	20180921 13:52:07	13:52:07	1.53753e+09	0.00130983	9.44267	400.044	290.991	28.859	39.6744	0.148009	3.60839	0.144717	0.090738	237.726	16.7306	16.388	1.87041	54.5324	0.98571	1.80757	0.884702	-57.7635	-104.193	-5.57793	70.1909	0.0195274	-0.437916	4.7464	20	4	1.00055	0.0550029	54572.6	1500	1264.5	0.842999	0.188	1.53753e+09	400.044	406.021	9.9391	9.16143	499.99	99.075	0.0999805	15.8524
KL5-2	47	1537530837	14193.4	20180921 13:53:57	13:53:57	1537530837	0.00130036	9.53569	399.973	291.37	28.8914	39.6601	0.150017	3.60278	0.146631	0.091942	158.484	16.5514	16.3776	1.86917	54.7433	1.00256	1.83138	0.866618	-57.346	-62.2323	-3.34012	35.5656	0.0194875	-0.43702	4.73845	19	4	1.00052	0.0523916	54426.5	1000	843	0.843	0.188	1537530837	399.973	406.002	10.1108	9.33907	500.123	99.0569	0.100069	16.0572
KL5-2	48	1537530937	14293.4	20180921 13:55:37	13:55:37	1537530937	0.00123727	9.33192	399.968	290.03	28.7623	39.6649	0.144734	3.60416	0.141581	0.0887659	79.2434	16.3833	16.3857	1.87014	54.7604	1.01611	1.85555	0.854031	-54.5637	-23.8804	-1.28263	-0.483325	0.0194973	-0.43724	4.7404	19	4	1.00052	0.0524033	54414.4	500.009	421.508	0.843	0.188	1537530937	399.968	405.861	10.2461	9.51175	500.012	99.0702	0.0999605	16.2628
KL5-2	49	1.53753e+09	14384.9	20180921 13:57:08	13:57:08	1.53753e+09	0.00119816	8.25892	399.909	300.694	29.8216	39.6614	0.142584	3.60842	0.139526	0.087473	39.6221	16.3087	16.3882	1.87044	55.186	1.03123	1.86865	0.839203	-52.8389	-2.91806	-0.156638	-16.2915	0.0195276	-0.43792	4.74643	20	4	1.00055	0.0551015	54474.9	250.007	210.756	0.843	0.188	1.53753e+09	399.909	405.149	10.398	9.68699	500.011	99.076	0.100093	16.3732
KL5-2	50	1.53753e+09	14490.9	20180921 13:58:54	13:58:54	1.53753e+09	0.00124891	4.94357	399.992	340.642	33.787	39.6737	0.148598	3.60154	0.145274	0.0910885	19.0178	16.2565	16.3973	1.87152	54.9808	1.0313	1.87574	0.840222	-55.077	6.87348	0.369797	-28.8159	0.0194786	-0.436821	4.73669	19	4	1.00052	0.0524819	54332.9	119.998	101.158	0.843	0.188001	1.53753e+09	399.992	403.256	10.3976	9.65651	500.049	99.0862	0.100004	16.4327
KL5-2	51	1.53753e+09	14585.9	20180921 14:00:29	14:00:29	1.53753e+09	0.00125821	2.57508	400.058	366.866	36.3838	39.6756	0.150316	3.59095	0.146906	0.0921164	9.5094	16.233	16.3977	1.87157	55.0676	1.03461	1.8788	0.836958	-55.4871	11.7319	0.633127	-33.6127	0.0194034	-0.435134	4.72172	20	4	1.00055	0.0554565	54126.5	60.0014	50.5812	0.843001	0.188002	1.53753e+09	400.058	401.904	10.4322	9.68565	500.055	99.0747	0.100002	16.4583
KL5-2	52	1.53753e+09	14669.9	20180921 14:01:53	14:01:53	1.53753e+09	0.0012615	0.882683	400.124	385.235	38.204	39.6805	0.151038	3.6052	0.147609	0.0925571	4.75483	16.2135	16.4052	1.87246	55.2014	1.03736	1.87923	0.8351	-55.6321	11.0204	0.592415	-39.2644	0.0195047	-0.437407	4.74188	20	4	1.00055	0.0551806	54396.9	30.0028	25.2923	0.842998	0.187995	1.53753e+09	400.124	400.956	10.4604	9.71199	500.103	99.0704	0.100025	16.4619
KL5-2	53	1.53753e+09	14749.9	20180921 14:03:13	14:03:13	1.53753e+09	0.00135365	0.388793	400.023	390.745	38.7526	39.6728	0.162772	3.5898	0.15878	0.0995881	2.37646	16.181	16.3935	1.87107	55.2328	1.03796	1.87924	0.833108	-59.696	13.257	0.715662	-43.3468	0.0193951	-0.434949	4.72009	20	4	1.00055	0.0554797	54103.8	14.9954	12.6411	0.842998	0.187995	1.53753e+09	400.023	400.581	10.4658	9.66262	500.037	99.0763	0.0999886	16.462
KL5-2	54	1537531485	14841.4	20180921 14:04:45	14:04:45	1537531485	0.00129969	-0.26337	400.037	397.367	39.4116	39.6765	0.155818	3.605	0.152171	0.0954274	0	16.1839	16.3931	1.87102	55.1394	1.03632	1.87946	0.834697	-57.3164	13.7408	0.738652	-42.837	0.0195033	-0.437374	4.7416	19	4	1.00052	0.052424	54393	0	0	0.842926	0.187803	1537531485	400.037	400.191	10.4487	9.67752	500.051	99.0819	0.100056	16.4638
KL5-2	55	1.53753e+09	14961.9	20180921 14:06:45	14:06:45	1.53753e+09	0.0016469	8.90454	399.892	315.952	31.3372	39.6626	0.185395	3.59837	0.180247	0.113105	316.966	16.7893	16.357	1.86672	54.7549	0.973473	1.77787	0.89325	-72.6283	-148.096	-7.93838	88.3037	0.0194561	-0.436317	4.73222	19	4	1.00052	0.0523878	54430.4	1999.99	1685.99	0.843	0.188	1.53753e+09	399.892	405.626	9.8149	8.83716	500.094	99.0831	0.100082	15.5936
KL5-3	56	1537535228	18584.4	20180921 15:07:08	15:07:08	1537535228	0.00164798	7.71989	400.008	327.543	32.5222	39.7173	0.188264	3.58953	0.182945	0.114806	316.968	16.9123	16.395	1.87125	55.2403	0.989711	1.79165	0.881536	-72.676	-131.767	-7.08631	105.438	0.0193933	-0.434908	4.71972	8	2	1.00022	0.0221282	54241.5	2000	1686	0.843	0.188	1537535228	400.008	405.034	9.96776	8.98913	500.043	99.1912	0.0999839	15.7141
KL5-3	57	1.53754e+09	18672.9	20180921 15:08:36	15:08:36	1.53754e+09	0.00159276	7.35578	400.08	328.685	32.6273	39.7144	0.182122	3.60221	0.177157	0.111158	237.728	16.7013	16.378	1.86922	54.6418	0.989604	1.81107	0.879617	-70.2407	-96.1884	-5.15877	66.1399	0.0194834	-0.436928	4.73764	8	2	1.00022	0.022043	54451	1500.01	1264.51	0.843	0.188	1.53754e+09	400.08	404.875	9.9692	9.02325	499.983	99.1662	0.0999756	15.8827
KL5-3	58	1.53754e+09	18775.9	20180921 15:10:19	15:10:19	1.53754e+09	0.00150176	7.76057	400.011	322.316	32.0033	39.7178	0.174924	3.60497	0.170342	0.106866	158.483	16.5171	16.3791	1.86935	54.9347	1.00666	1.83246	0.862693	-66.2277	-60.7542	-3.25899	28.2421	0.0195031	-0.43737	4.74155	7	1	1.00019	0.0192805	54469.6	999.995	842.995	0.843	0.188	1.53754e+09	400.011	405.027	10.1384	9.24663	499.988	99.1917	0.100031	16.0665
KL5-3	59	1.53754e+09	18879	20180921 15:12:02	15:12:02	1.53754e+09	0.00139838	7.44248	399.949	321.11	31.8823	39.71	0.164775	3.60297	0.160701	0.100796	79.2412	16.3334	16.3691	1.86816	54.8477	1.01674	1.85374	0.851427	-61.6685	-23.62	-1.26886	-7.31614	0.0194888	-0.43705	4.73872	7	1	1.00019	0.0193061	54397.3	499.995	421.496	0.843	0.188	1.53754e+09	399.949	404.749	10.2403	9.41006	500.02	99.1877	0.100004	16.2475
KL5-3	60	1.53754e+09	18941	20180921 15:13:04	15:13:04	1.53754e+09	0.00131897	6.34664	399.797	327.907	32.5626	39.7016	0.155036	3.60376	0.151424	0.0949576	39.6199	16.2691	16.4094	1.87296	54.6629	1.02058	1.86704	0.852381	-58.1665	-9.65601	-0.519014	-28.7217	0.0194944	-0.437176	4.73984	9	2	1.00025	0.0248261	54391.7	249.993	210.744	0.843	0.188	1.53754e+09	399.797	403.92	10.2773	9.49433	500.052	99.2044	0.100002	16.3597
KL5-3	61	1.53754e+09	19041.5	20180921 15:14:45	15:14:45	1.53754e+09	0.00141146	4.15963	400.048	354.432	35.1996	39.7298	0.168225	3.60503	0.163982	0.102861	19.0179	16.1892	16.3994	1.87177	54.9947	1.02943	1.87188	0.842337	-62.2455	0.174919	0.00940013	-43.0432	0.0195034	-0.437378	4.74163	7	1	1.00019	0.0193023	54408.3	119.998	101.158	0.843	0.188001	1.53754e+09	400.048	402.882	10.3656	9.52769	500.015	99.2125	0.100032	16.4003
KL5-3	62	1.53754e+09	19125.5	20180921 15:16:09	15:16:09	1.53754e+09	0.00140196	2.6135	399.975	369.201	36.6664	39.7227	0.167535	3.59887	0.16332	0.102445	9.50802	16.1625	16.4074	1.87272	55.1044	1.03268	1.87404	0.840049	-61.8266	2.13425	0.114906	-50.0694	0.0194597	-0.436396	4.73292	7	1	1.00019	0.0193451	54287.7	59.9931	50.5742	0.843	0.188001	1.53754e+09	399.975	401.879	10.3982	9.56604	500.065	99.2129	0.100006	16.4184
KL5-3	63	1.53754e+09	19231.6	20180921 15:17:55	15:17:55	1.53754e+09	0.00140185	0.99294	399.942	384.877	38.215	39.7108	0.167503	3.60444	0.163295	0.102429	4.75396	16.1371	16.4077	1.87276	55.1222	1.03284	1.87373	0.839921	-61.8217	1.57401	0.0846116	-55.4091	0.0194993	-0.437285	4.74081	7	1	1.00019	0.0193074	54393.8	29.9958	25.2865	0.843001	0.188004	1.53754e+09	399.942	400.874	10.4021	9.56994	500.024	99.1914	0.0999769	16.4158
KL5-3	64	1.53754e+09	19327.6	20180921 15:19:31	15:19:31	1.53754e+09	0.00140457	0.318247	400.04	391.507	38.8737	39.721	0.167537	3.59728	0.16332	0.102445	2.37743	16.1203	16.4071	1.87269	55.0518	1.03125	1.87324	0.841437	-61.9415	0.892108	0.0480499	-58.6239	0.0194483	-0.436142	4.73067	7	1	1.00019	0.0193557	54258.2	15.0003	12.6453	0.843003	0.188009	1.53754e+09	400.04	400.568	10.386	9.55224	500.039	99.1924	0.100048	16.4117
KL5-3	65	1.53754e+09	19418.6	20180921 15:21:02	15:21:02	1.53754e+09	0.00132725	-0.407631	399.985	398.72	39.5948	39.7205	0.158008	3.60276	0.154256	0.0967399	0	16.1228	16.404	1.87232	55.0149	1.03037	1.87289	0.84195	-58.5317	0.932315	0.0501375	-57.5493	0.0194874	-0.437017	4.73843	7	1	1.00019	0.0193182	54363.5	0	0	0.843159	0.188424	1.53754e+09	399.985	400.059	10.3758	9.58783	499.977	99.205	0.0999547	16.4088
KL5-3	66	1.53754e+09	19539.1	20180921 15:23:02	15:23:02	1.53754e+09	0.00152495	6.95591	399.886	328.197	32.5821	39.699	0.171424	3.60402	0.167019	0.104773	316.966	16.8812	16.3809	1.86957	54.6676	0.976132	1.78558	0.893435	-67.2502	-139.857	-7.48854	102.37	0.0194963	-0.437217	4.7402	7	1	1.00019	0.01926	54527.6	1999.99	1685.99	0.843	0.188	1.53754e+09	399.886	404.425	9.83252	8.92665	499.959	99.176	0.0999016	15.6611
	Sys	Sys	Sys	Sys	Sys	GasEx	GasEx	GasEx	GasEx	GasEx	GasEx	GasEx	GasEx	GasEx	GasEx	GasEx	GasEx	GasEx	GasEx	GasEx	GasEx	GasEx	GasEx	GasEx	GasEx	GasEx	GasEx	GasEx	GasEx	GasEx	GasEx	Leak	Leak	Leak	Leak	Leak	LeafQ	LeafQ	LeafQ	LeafQ	Meas	Meas	Meas	Meas	Meas	Meas	Meas	Meas	Meas
	obs	time	elapsed	date	hhmmss	TIME	E	A	Ca	Ci	Pci	Pca	gsw	gbw	gtw	gtc	Rabs	TleafEB	TleafCnd	SVPleaf	RHcham	VPcham	SVPcham	VPDleaf	LatHFlux	SenHFlux	NetTherm	EBSum	blfa_1	blfa_2	blfa_3	Leak	LeakPct	CorrFact	CorrFactPct	Fan	Qin	Qabs	alpha	convert	TIME	CO2_s	CO2_r	H2O_s	H2O_r	Flow	Pa	ΔPcham	Tair
		s	s			s	mol m⁻² s⁻¹	µmol m⁻² s⁻¹	µmol mol⁻¹	µmol mol⁻¹	Pa	Pa	mol m⁻² s⁻¹	mol m⁻² s⁻¹	mol m⁻² s⁻¹	mol m⁻² s⁻¹	W m⁻²	°C	°C	kPa	%	kPa	kPa	kPa	W m⁻²	W m⁻²	W m⁻²	W m⁻²				µmol s⁻¹	%		%	µmol s⁻¹	µmol m⁻² s⁻¹	µmol m⁻² s⁻¹		J/µmol	s	µmol mol⁻¹	µmol mol⁻¹	mmol mol⁻¹	mmol mol⁻¹	µmol s⁻¹	kPa	kPa	°C
KL6-1	1	1.53752e+09	0	20180921 11:42:02	11:42:02	1.53752e+09	0.00162463	11.784	399.974	292.142	28.9575	39.646	0.187731	3.59735	0.182454	0.114495	316.97	16.4053	15.9946	1.82407	55.0074	0.953829	1.734	0.870242	-71.6461	-153.29	-8.18711	83.846	0.0194488	-0.436153	4.73077	38	8	1.00105	0.104729	54483.1	2000.01	1686.01	0.843	0.188	1.53752e+09	399.974	407.427	9.62284	8.65845	499.993	99.0213	0.100035	15.2042
KL6-1	2	1.53752e+09	114.5	20180921 11:43:57	11:43:57	1.53752e+09	0.00143999	11.6227	399.994	282	27.951	39.6463	0.167905	3.59501	0.163667	0.102664	237.726	16.2958	15.9944	1.82405	54.7642	0.964246	1.76072	0.859801	-63.5038	-106.985	-5.72479	61.5118	0.0194322	-0.435781	4.72746	38	8	1.00105	0.104902	54393.3	1500	1264.5	0.843	0.188	1.53752e+09	399.994	407.306	9.72834	8.87364	499.992	99.0172	0.100025	15.4424
KL6-1	3	1.53752e+09	201	20180921 11:45:23	11:45:23	1.53752e+09	0.00148314	11.3973	399.944	288.293	28.5752	39.6419	0.174559	3.61093	0.170003	0.106651	158.484	16.152	16.0057	1.82536	54.3542	0.972839	1.78981	0.852525	-65.4064	-59.8813	-3.19454	30.0016	0.0195455	-0.438321	4.74999	38	8	1.00104	0.104411	54648.9	1000	843	0.843	0.188	1.53752e+09	399.944	407.131	9.8149	8.9347	500.012	99.0186	0.0999782	15.6981
KL6-1	4	1.53752e+09	304.5	20180921 11:47:07	11:47:07	1.53752e+09	0.00129853	10.5279	399.993	283.798	28.1276	39.6439	0.154157	3.59776	0.150579	0.0944266	79.2425	16.078	16.0634	1.8321	54.3345	0.989575	1.82126	0.842526	-57.2651	-18.0191	-0.966457	2.99184	0.0194518	-0.436219	4.73135	38	8	1.00105	0.104993	54346.2	500.005	421.504	0.842999	0.187999	1.53752e+09	399.993	406.614	9.98447	9.21404	500.059	99.0114	0.100021	15.9705
KL6-1	5	1.53752e+09	429.1	20180921 11:49:11	11:49:11	1.53752e+09	0.00132703	8.50148	399.998	308.798	30.6008	39.6383	0.160741	3.59615	0.156854	0.098375	39.6216	15.934	16.0012	1.82484	54.6231	0.998395	1.82779	0.826444	-58.5222	4.90505	0.263192	-13.7324	0.0194403	-0.435962	4.72907	38	8	1.00105	0.105074	54304.6	250.003	210.753	0.843	0.188	1.53752e+09	399.998	405.412	10.075	9.28764	500.002	98.9963	0.0999712	16.0265
KL6-1	6	1.53752e+09	555.1	20180921 11:51:17	11:51:17	1.53752e+09	0.00129158	5.22937	399.953	341.032	33.7939	39.6325	0.158222	3.61279	0.154471	0.0968739	19.0183	15.8777	15.9936	1.82395	54.9801	1.00724	1.83201	0.816714	-56.9588	13.4393	0.717903	-23.7833	0.0195587	-0.438617	4.75261	38	8	1.00104	0.104477	54614.7	120.003	101.162	0.842999	0.187998	1.53752e+09	399.953	403.397	10.1646	9.3984	500.042	98.9929	0.100025	16.0626
KL6-1	7	1.53752e+09	648.6	20180921 11:52:51	11:52:51	1.53752e+09	0.00125443	2.73111	400.059	365.9	36.2585	39.6434	0.153481	3.59095	0.149928	0.0940173	9.50827	15.855	15.994	1.824	54.893	1.00674	1.834	0.817265	-55.3203	16.5717	0.890697	-28.3496	0.0194033	-0.435133	4.72172	38	8	1.00105	0.105285	54195.5	59.9943	50.5753	0.843001	0.188002	1.53752e+09	400.059	401.997	10.1594	9.4152	500.013	98.9939	0.100047	16.0796
KL6-1	8	1.53752e+09	728.6	20180921 11:54:11	11:54:11	1.53752e+09	0.00119333	1.06535	400.078	382.88	37.9405	39.6447	0.145314	3.58971	0.142124	0.0891082	4.75593	15.8505	16.0021	1.82494	54.7682	1.00481	1.83465	0.820137	-52.6256	16.0822	0.864745	-30.9228	0.0193945	-0.434936	4.71997	38	8	1.00105	0.105333	54170.9	30.0082	25.297	0.843002	0.188004	1.53752e+09	400.078	401.003	10.1401	9.43211	499.994	98.9924	0.100007	16.0852
KL6-1	9	1.53752e+09	817.1	20180921 11:55:39	11:55:39	1.53752e+09	0.00106041	-0.0993282	400.096	396.005	39.2432	39.6486	0.128366	3.60797	0.125882	0.0788952	2.37737	15.8543	15.9992	1.82461	54.6503	1.00173	1.83298	0.822878	-46.7639	13.9466	0.746049	-29.6939	0.0195244	-0.437848	4.7458	38	8	1.00105	0.104655	54521.5	14.9996	12.6447	0.843005	0.188012	1.53752e+09	400.096	400.291	10.1085	9.47943	500.061	98.9976	0.100041	16.0709
KL6-1	10	1.53752e+09	917.6	20180921 11:57:20	11:57:20	1.53752e+09	0.000876504	-0.639638	400.02	404.433	40.0735	39.6362	0.105537	3.60116	0.103848	0.0650546	0	15.866	16.012	1.8261	54.7056	1.00173	1.83112	0.824373	-38.6538	8.34827	0.447414	-29.8582	0.019476	-0.436762	4.73616	37	7	1.00102	0.102137	54394.5	0	0	0.842644	0.18705	1.53752e+09	400.02	399.847	10.1097	9.58971	500.057	98.9856	0.0999715	16.055
KL6-1	11	1.53752e+09	1056.1	20180921 11:59:38	11:59:38	1.53752e+09	0.000737615	7.8305	400.044	240.873	23.8676	39.6395	0.0819686	3.59096	0.0809432	0.0506805	316.968	16.4251	15.9695	1.82115	54.2792	0.930722	1.71469	0.890426	-32.5288	-181.864	-9.72042	92.8551	0.0194034	-0.435134	4.72173	38	8	1.00105	0.104903	54393	2000	1686	0.843	0.188	1.53752e+09	400.044	404.915	9.39289	8.95489	499.941	98.988	0.0999689	15.0301
KL6-2	12	1.53753e+09	2846.8	20180921 12:29:29	12:29:29	1.53753e+09	0.00217481	16.1947	399.9	293.937	29.1478	39.6555	0.26486	3.59886	0.254488	0.159953	316.967	16.8699	16.0155	1.82651	55.0561	0.991111	1.80019	0.835396	-95.9092	-44.0623	-2.35975	174.635	0.0194596	-0.436394	4.73291	29	6	1.0008	0.0800234	54402.6	1999.99	1685.99	0.843	0.188	1.53753e+09	399.9	410.131	9.99471	8.70389	499.993	99.0636	0.0999584	15.7884
KL6-2	13	1537525853	2930.4	20180921 12:30:53	12:30:53	1537525853	0.00211071	15.6499	400.078	295.229	29.2738	39.6703	0.258538	3.59797	0.248643	0.156259	237.726	16.5747	15.9955	1.82418	54.9626	0.994409	1.80925	0.829766	-93.0822	-24.9451	-1.33666	118.362	0.0194533	-0.436253	4.73165	29	6	1.0008	0.0800703	54370.8	1500	1264.5	0.843	0.188	1537525853	400.078	409.967	10.0287	8.776	500.004	99.0563	0.100002	15.8669
KL6-2	14	1.53753e+09	3039.9	20180921 12:32:42	12:32:42	1.53753e+09	0.00195674	15.2552	400.016	289.395	28.6985	39.6684	0.237612	3.60407	0.229239	0.144002	158.484	16.315	16.0092	1.82577	54.459	0.991323	1.82031	0.834449	-86.2924	-9.1128	-0.487752	62.5907	0.0194967	-0.437226	4.74028	29	6	1.0008	0.0799253	54469.3	1000	843	0.843	0.188	1.53753e+09	400.016	409.63	9.99649	8.83529	500.074	99.0671	0.100026	15.9623
KL6-2	15	1537526068	3145.4	20180921 12:34:28	12:34:28	1537526068	0.0018231	14.4186	399.878	289.229	28.6797	39.6515	0.224004	3.59958	0.216538	0.135986	79.2422	16.0199	15.9874	1.82323	54.7286	1.00027	1.82769	0.822964	-80.3986	7.41312	0.397359	6.65405	0.0194647	-0.43651	4.73393	29	6	1.0008	0.080069	54371.7	500.001	421.501	0.843	0.188	1537526068	399.878	408.96	10.0875	9.00551	499.981	99.0591	0.0999827	16.0256
KL6-2	16	1537526174	3251.4	20180921 12:36:14	12:36:14	1537526174	0.00180788	11.1002	400.063	313.792	31.11	39.663	0.224288	3.59295	0.21679	0.136147	39.6196	15.8528	15.9815	1.82254	55.0448	1.00757	1.83045	0.814976	-79.7276	13.1331	0.705325	-26.2695	0.0194176	-0.435453	4.72455	28	6	1.00077	0.077493	54240.5	249.992	210.743	0.843	0.188	1537526174	400.063	407.151	10.1629	9.09017	500.063	99.0418	0.100088	16.0493
KL6-2	17	1537526292	3369.4	20180921 12:38:12	12:38:12	1537526292	0.00180332	6.6767	400.021	345.867	34.2882	39.6569	0.223506	3.61453	0.216103	0.135709	19.0173	15.7768	16.0056	1.82535	55.0942	1.00991	1.83306	0.815442	-79.5262	12.8612	0.686765	-46.9609	0.0195711	-0.438896	4.75508	29	6	1.0008	0.0796648	54647.3	119.994	101.155	0.843001	0.188002	1537526292	400.021	404.456	10.187	9.11705	500.073	99.0371	0.100025	16.0716
KL6-2	18	1537526386	3463.4	20180921 12:39:46	12:39:46	1537526386	0.00182793	3.20452	400.216	371.779	36.8578	39.677	0.226581	3.59373	0.218934	0.137499	9.50929	15.7248	16.0035	1.82511	55.0505	1.0092	1.83324	0.815903	-80.6117	13.4847	0.724223	-56.8935	0.0194231	-0.435577	4.72566	28	6	1.00077	0.0774782	54250.8	60.0016	50.5814	0.843	0.188	1537526386	400.216	402.576	10.1797	9.09503	500.034	99.039	0.0999631	16.0731
KL6-2	19	1537526472	3549.4	20180921 12:41:12	12:41:12	1537526472	0.00182398	1.56025	399.984	383.442	38.018	39.6581	0.226608	3.58888	0.218949	0.137509	4.75348	15.7074	16.004	1.82517	55.1293	1.01101	1.83388	0.814161	-80.4373	14.4339	0.776274	-60.4737	0.0193886	-0.434803	4.71879	28	6	1.00078	0.0776117	54157.5	29.9937	25.2847	0.842999	0.187998	1537526472	399.984	401.357	10.1968	9.11455	500.059	99.0492	0.100061	16.0786
KL6-2	20	1.53753e+09	3663.9	20180921 12:43:06	12:43:06	1.53753e+09	0.00181826	0.666507	400.01	389.893	38.6583	39.6615	0.225498	3.59407	0.217922	0.136861	2.37768	15.6752	15.995	1.82412	55.0795	1.00865	1.83127	0.815462	-80.1854	11.8777	0.637773	-65.2922	0.0194255	-0.43563	4.72613	28	6	1.00077	0.0774642	54260.6	15.0016	12.6464	0.843005	0.188012	1.53753e+09	400.01	400.846	10.1729	9.09387	499.993	99.0511	0.100053	16.0563
KL6-2	21	1537526711	3788.4	20180921 12:45:11	12:45:11	1537526711	0.00181058	-0.411144	399.949	397.674	39.4289	39.6545	0.225174	3.59246	0.217616	0.136668	0	15.664	15.9914	1.8237	55.1877	1.01057	1.83114	0.813132	-79.8465	12.3566	0.663767	-66.8262	0.0194141	-0.435375	4.72386	28	6	1.00078	0.0775076	54230.2	0	0	0.842804	0.187476	1537526711	399.949	400.137	10.1924	9.1179	499.969	99.0489	0.0999821	16.0552
KL6-2	22	1.53753e+09	3929.9	20180921 12:47:32	12:47:32	1.53753e+09	0.00235471	14.0346	399.737	313.346	31.0675	39.633	0.285851	3.59943	0.273812	0.172172	316.967	16.7493	15.982	1.8226	54.8369	0.982018	1.7908	0.840585	-103.843	-53.4227	-2.85887	156.843	0.0194637	-0.436486	4.73372	28	6	1.00077	0.0772249	54428.6	1999.99	1685.99	0.843001	0.188	1.53753e+09	399.737	408.716	9.9046	8.50686	500.001	99.0477	0.099998	15.7067
KL6-3	23	1.53753e+09	7188.3	20180921 13:41:50	13:41:50	1.53753e+09	0.00137926	6.23673	399.954	334.078	33.1365	39.6706	0.167381	3.60875	0.163184	0.102358	316.968	17.1411	15.9995	1.82464	55.0871	0.998216	1.81207	0.826425	-60.8256	-21.0508	-1.12479	233.967	0.0195299	-0.437972	4.7469	12	2	1.00033	0.0329946	54572.3	2000	1686	0.843	0.188	1.53753e+09	399.954	404.026	10.0639	9.2449	499.974	99.0878	0.100013	15.8913
KL6-3	24	1.53753e+09	7291.3	20180921 13:43:33	13:43:33	1.53753e+09	0.00132565	6.15531	399.971	332.336	32.973	39.6835	0.160414	3.60509	0.156552	0.0981842	237.726	16.8074	15.9995	1.82464	54.8468	0.996445	1.81678	0.828196	-58.4612	-13.1386	-0.702882	165.423	0.0195039	-0.437389	4.74173	12	2	1.00033	0.0330411	54495.6	1500	1264.5	0.843	0.188	1.53753e+09	399.971	403.981	10.0432	9.25608	500.012	99.1159	0.100005	15.9319
KL6-3	25	1.53753e+09	7374.8	20180921 13:44:57	13:44:57	1.53753e+09	0.00126204	5.77986	399.996	332.933	33.0265	39.6791	0.151916	3.59949	0.148442	0.0930815	158.484	16.4758	16.0114	1.82603	54.6041	0.994637	1.82154	0.831391	-55.656	-7.47115	-0.40042	94.9567	0.0194641	-0.436495	4.7338	12	2	1.00033	0.0331109	54380.7	1000	843	0.843	0.188	1.53753e+09	399.996	403.766	10.0267	9.27725	499.954	99.0989	0.0999616	15.9729
KL6-3	26	1.53753e+09	7465.3	20180921 13:46:27	13:46:27	1.53753e+09	0.00119264	5.81164	400.014	329.232	32.6587	39.6801	0.143872	3.61004	0.140761	0.0882497	79.2427	16.1276	15.9983	1.8245	54.5913	0.995975	1.82442	0.828526	-52.5955	-0.136237	-0.0072808	26.5037	0.0195391	-0.438178	4.74872	12	2	1.00033	0.0329918	54576.9	500.005	421.504	0.843	0.188	1.53753e+09	400.014	403.786	10.0404	9.33225	500.01	99.0967	0.100087	15.9976
KL6-3	27	1.53753e+09	7547.8	20180921 13:47:50	13:47:50	1.53753e+09	0.00115077	5.33007	399.878	332.556	33.0004	39.6809	0.139206	3.59717	0.136281	0.0854332	39.6216	15.9615	16.0113	1.82602	54.7485	1.00002	1.82657	0.826001	-50.7491	0.911475	0.0488933	-10.167	0.0194476	-0.436125	4.73052	12	2	1.00033	0.0331424	54329.1	250.002	210.752	0.843001	0.188001	1.53753e+09	399.878	403.351	10.0775	9.39424	500.012	99.1326	0.0999842	16.016
KL6-3	28	1.53753e+09	7639.3	20180921 13:49:21	13:49:21	1.53753e+09	0.00115235	3.22214	400.005	357.389	35.4604	39.6888	0.139881	3.6165	0.136944	0.0858486	19.0176	15.8533	15.9942	1.82402	54.8294	1.00099	1.82564	0.823034	-50.8186	2.71012	0.144581	-28.9463	0.0195851	-0.43921	4.75786	12	2	1.00033	0.0329184	54698.7	119.997	101.157	0.843	0.188	1.53753e+09	400.005	402.214	10.0885	9.40436	500.049	99.1208	0.100026	16.0081
KL6-3	29	1.53753e+09	7736.3	20180921 13:50:58	13:50:58	1.53753e+09	0.00114286	1.63694	400.006	375.647	37.2709	39.6877	0.139143	3.60446	0.136226	0.0853982	9.50968	15.801	15.9949	1.82411	54.9977	1.00359	1.82478	0.820517	-50.3999	1.12708	0.0603265	-39.7028	0.0194994	-0.437288	4.74083	12	2	1.00033	0.0330562	54470.6	60.005	50.5842	0.842999	0.187997	1.53753e+09	400.006	401.262	10.115	9.43652	500.052	99.1178	0.100013	16.0007
KL6-3	30	1.53753e+09	7820.8	20180921 13:52:23	13:52:23	1.53753e+09	0.00115116	0.651312	400.02	387.166	38.414	39.6893	0.14001	3.60431	0.137057	0.0859208	4.75513	15.7763	15.9972	1.82437	54.9585	1.0029	1.82483	0.821475	-50.7663	0.757831	0.040565	-45.2127	0.0194984	-0.437264	4.74062	13	3	1.00036	0.0358138	54467.7	30.0026	25.2923	0.843003	0.188007	1.53753e+09	400.02	400.687	10.108	9.42447	499.955	99.1183	0.0999644	16.0011
KL6-3	31	1537530837	7914.4	20180921 13:53:57	13:53:57	1537530837	0.00113364	0.246737	399.99	391.8	38.8787	39.6914	0.138359	3.60655	0.135476	0.0849266	2.37683	15.7585	15.996	1.82423	55.149	1.00573	1.82365	0.818508	-49.9936	-0.972182	-0.0520033	-48.641	0.0195143	-0.437622	4.74379	12	2	1.00033	0.0330308	54512.6	14.9983	12.6435	0.842996	0.187988	1537530837	399.99	400.41	10.1352	9.46223	500.072	99.131	0.0999457	15.991
KL6-3	32	1537530917	7994.4	20180921 13:55:17	13:55:17	1537530917	0.00111599	-0.184751	399.961	396.853	39.3795	39.6879	0.136181	3.60306	0.133385	0.083612	0	15.7446	16.0021	1.82494	55.2158	1.00656	1.82296	0.81838	-49.2153	-3.30222	-0.176811	-52.6943	0.0194895	-0.437065	4.73885	12	2	1.00033	0.0330705	54447.1	0	0	0.842804	0.187476	1537530917	399.961	400.118	10.1438	9.48121	499.994	99.1295	0.100035	15.9851
KL6-3	33	1.53753e+09	8137.9	20180921 13:57:40	13:57:40	1.53753e+09	0.00139729	5.66299	400.005	339.762	33.711	39.6883	0.167754	3.60761	0.163538	0.102581	316.965	17.0888	15.9969	1.82434	54.7274	0.988609	1.80643	0.835729	-61.6207	-30.0298	-1.60463	223.71	0.0195218	-0.43779	4.74528	12	2	1.00033	0.0330018	54560.4	1999.98	1685.98	0.843	0.188	1.53753e+09	400.005	403.737	9.96385	9.13411	500.004	99.1196	0.0999879	15.8425
	Sys	Sys	Sys	Sys	Sys	GasEx	GasEx	GasEx	GasEx	GasEx	GasEx	GasEx	GasEx	GasEx	GasEx	GasEx	GasEx	GasEx	GasEx	GasEx	GasEx	GasEx	GasEx	GasEx	GasEx	GasEx	GasEx	GasEx	GasEx	GasEx	GasEx	Leak	Leak	Leak	Leak	Leak	LeafQ	LeafQ	LeafQ	LeafQ	Meas	Meas	Meas	Meas	Meas	Meas	Meas	Meas	Meas
	obs	time	elapsed	date	hhmmss	TIME	E	A	Ca	Ci	Pci	Pca	gsw	gbw	gtw	gtc	Rabs	TleafEB	TleafCnd	SVPleaf	RHcham	VPcham	SVPcham	VPDleaf	LatHFlux	SenHFlux	NetTherm	EBSum	blfa_1	blfa_2	blfa_3	Leak	LeakPct	CorrFact	CorrFactPct	Fan	Qin	Qabs	alpha	convert	TIME	CO2_s	CO2_r	H2O_s	H2O_r	Flow	Pa	ΔPcham	Tair
		s	s			s	mol m⁻² s⁻¹	µmol m⁻² s⁻¹	µmol mol⁻¹	µmol mol⁻¹	Pa	Pa	mol m⁻² s⁻¹	mol m⁻² s⁻¹	mol m⁻² s⁻¹	mol m⁻² s⁻¹	W m⁻²	°C	°C	kPa	%	kPa	kPa	kPa	W m⁻²	W m⁻²	W m⁻²	W m⁻²				µmol s⁻¹	%		%	µmol s⁻¹	µmol m⁻² s⁻¹	µmol m⁻² s⁻¹		J/µmol	s	µmol mol⁻¹	µmol mol⁻¹	mmol mol⁻¹	mmol mol⁻¹	µmol s⁻¹	kPa	kPa	°C
KL7-1	1	1.53752e+09	0	20180921 09:57:23	09:57:23	1.53752e+09	0.00101949	10.9817	400.021	235.67	23.3806	39.6856	0.111693	3.58778	0.109797	0.0687906	316.97	16.6916	16.4022	1.8721	55.0578	0.964094	1.75106	0.908011	-44.9594	-202.245	-10.8621	58.9034	0.0193808	-0.434629	4.71724	43	9	1.00119	0.118984	54273.5	2000.01	1686.01	0.843	0.188	1.53752e+09	400.021	406.847	9.71782	9.11279	499.993	99.1089	0.0999428	15.3566
KL7-1	2	1.53752e+09	79.5	20180921 09:58:43	09:58:43	1.53752e+09	0.000975123	10.3163	399.985	238.631	23.6758	39.6846	0.106874	3.5931	0.105139	0.0658652	237.728	16.6809	16.4579	1.87875	54.1958	0.971786	1.7931	0.906967	-43.0029	-141.622	-7.61174	45.4909	0.0194186	-0.435475	4.72475	43	9	1.00119	0.118914	54305.4	1500.01	1264.51	0.843	0.188	1.53752e+09	399.985	406.4	9.79473	9.21621	500.111	99.1152	0.100022	15.7268
KL7-1	3	1.53752e+09	143.5	20180921 09:59:47	09:59:47	1.53752e+09	0.000972631	10.6581	399.977	238.14	23.6242	39.6788	0.110014	3.59875	0.108179	0.0677744	158.484	16.4613	16.3362	1.86425	54.3497	0.985138	1.81259	0.879114	-42.893	-85.4445	-4.58628	25.5602	0.0194588	-0.436376	4.73275	43	9	1.00119	0.118748	54381.1	1000	843	0.843	0.188	1.53752e+09	399.977	406.598	9.93054	9.35342	499.975	99.1029	0.0999284	15.8958
KL7-1	4	1.53752e+09	239.5	20180921 10:01:23	10:01:23	1.53752e+09	0.000784296	9.78079	399.985	223.883	22.2111	39.682	0.0921966	3.59805	0.090904	0.0569296	79.242	16.3615	16.3085	1.86096	55.2524	1.01743	1.84143	0.84353	-34.5875	-32.1034	-1.72546	10.8257	0.0194538	-0.436266	4.73176	43	9	1.00119	0.118879	54321.5	500.001	421.501	0.843	0.188	1.53752e+09	399.985	406.033	10.2555	9.79044	500.143	99.1087	0.100003	16.143
KL7-1	5	1.53752e+09	347.5	20180921 10:03:11	10:03:11	1.53752e+09	0.000766668	7.94557	399.955	252.268	25.0255	39.6763	0.0898422	3.59787	0.0886142	0.0554928	39.6208	16.3916	16.3961	1.87138	54.9216	1.02564	1.86746	0.845738	-33.8101	-6.38155	-0.343555	-0.914377	0.0194525	-0.436236	4.7315	43	9	1.00119	0.118977	54276.5	249.999	210.749	0.843	0.188	1.53752e+09	399.955	404.901	10.3389	9.88417	499.965	99.102	0.0999672	16.3632
KL7-1	6	1.53752e+09	430.5	20180921 10:04:34	10:04:34	1.53752e+09	0.000774143	4.47494	400.014	315.36	31.2866	39.6851	0.0908915	3.59293	0.0896332	0.0561323	19.0192	16.3657	16.4191	1.87412	54.8767	1.02981	1.87659	0.844308	-34.1397	4.00964	0.216269	-10.8946	0.0194174	-0.435449	4.72452	43	9	1.00119	0.119215	54168.4	120.006	101.165	0.843001	0.188002	1.53752e+09	400.014	402.882	10.3802	9.92102	499.925	99.1093	0.0998823	16.4398
KL7-1	7	1.53752e+09	502.5	20180921 10:05:46	10:05:46	1.53752e+09	0.000761834	2.37167	400.049	351.771	34.8943	39.6833	0.0891268	3.60077	0.0879191	0.0550566	9.50904	16.3483	16.411	1.87315	54.5913	1.02616	1.87972	0.846989	-33.5969	10.6769	0.574683	-12.8363	0.0194732	-0.436699	4.73561	43	9	1.00119	0.118899	54312.3	60.0005	50.5804	0.842999	0.187999	1.53752e+09	400.049	401.653	10.3448	9.89302	500.054	99.0961	0.100027	16.466
KL7-1	8	1.53752e+09	563	20180921 10:06:46	10:06:46	1.53752e+09	0.000680392	0.78376	400.076	378.833	37.5788	39.6861	0.0798201	3.6097	0.0788524	0.0493687	4.75493	16.3481	16.4083	1.87283	54.7463	1.02942	1.88034	0.843412	-30.0053	12.2407	0.657237	-12.3524	0.0195367	-0.438123	4.74824	43	9	1.00119	0.11853	54481.2	30.0019	25.2916	0.843001	0.188004	1.53752e+09	400.076	400.709	10.3776	9.9741	500.019	99.0963	0.100018	16.4712
KL7-1	9	1.53752e+09	623.5	20180921 10:07:47	10:07:47	1.53752e+09	0.000656558	0.0675101	400.028	393.124	38.994	39.6788	0.076755	3.60679	0.075859	0.0474915	2.37571	16.3367	16.4009	1.87195	54.5813	1.026	1.87977	0.845947	-28.9542	12.7364	0.684361	-13.1577	0.019516	-0.437659	4.74412	44	9	1.00121	0.121412	54426.6	14.9899	12.6365	0.843001	0.188004	1.53752e+09	400.028	400.226	10.3438	9.9545	500.106	99.09	0.100062	16.4664
KL7-1	10	1.53752e+09	684	20180921 10:08:47	10:08:47	1.53752e+09	0.000574724	-0.784277	400.067	413.272	40.9878	39.6781	0.0672995	3.60253	0.0666087	0.0416919	0	16.3352	16.4008	1.87194	54.7506	1.0287	1.87889	0.843236	-25.3453	11.3036	0.608065	-13.4337	0.0194857	-0.43698	4.7381	44	9	1.00122	0.12159	54346.8	0	0	0.843359	0.188958	1.53752e+09	400.067	399.735	10.3722	10.0314	500.057	99.0787	0.100041	16.459
KL7-1	11	1.53752e+09	793	20180921 10:10:36	10:10:36	1.53752e+09	0.00114262	7.91116	399.898	290.752	28.8325	39.6559	0.12374	3.60711	0.12143	0.0760976	316.966	16.7385	16.5051	1.8844	54.8088	0.964691	1.7601	0.919714	-50.3897	-207.729	-11.1074	47.7402	0.0195182	-0.43771	4.74457	44	9	1.00121	0.120967	54626.4	1999.99	1685.99	0.843	0.188	1.53752e+09	399.898	404.913	9.72813	9.05007	500.012	99.065	0.100064	15.4369
KL7-2	12	1.53752e+09	3259.9	20180921 10:51:43	10:51:43	1.53752e+09	0.00216875	13.698	400.027	300.927	29.8224	39.6433	0.240858	3.59201	0.232232	0.145894	316.967	16.2987	16.3976	1.87156	55.289	0.959291	1.73505	0.912265	-95.6418	-229.285	-12.2904	-20.2504	0.0194109	-0.435303	4.72322	27	5	1.00075	0.0745329	54378.9	1999.99	1685.99	0.843	0.188	1.53752e+09	400.027	408.757	9.67987	8.39266	500.184	99.0015	0.100153	15.2136
KL7-2	13	1.53752e+09	3352.9	20180921 10:53:16	10:53:16	1.53752e+09	0.00206336	13.621	399.994	297.506	29.478	39.6329	0.230693	3.59666	0.222777	0.139924	237.726	16.2499	16.3709	1.86838	54.4258	0.963779	1.77081	0.904598	-90.9941	-162.762	-8.7265	-24.7562	0.0194439	-0.436043	4.72979	27	5	1.00074	0.0744942	54407.2	1500	1264.5	0.843	0.188	1.53752e+09	399.994	408.656	9.7269	8.50181	499.984	98.9838	0.100035	15.5315
KL7-2	14	1.53752e+09	3455.9	20180921 10:54:59	10:54:59	1.53752e+09	0.00198566	13.4731	400.005	298.053	29.5335	39.6357	0.229034	3.59882	0.221233	0.138949	158.485	16.2189	16.3703	1.86831	54.7996	0.991782	1.80984	0.876523	-87.5678	-96.68	-5.18952	-30.952	0.0194593	-0.436388	4.73285	26	5	1.00072	0.0717631	54384.5	1000.01	843.008	0.842999	0.188	1.53752e+09	400.005	408.559	10.0091	8.83057	500.038	98.988	0.100053	15.872
KL7-2	15	1537520185	3541.4	20180921 10:56:25	10:56:25	1537520185	0.00194573	13.1423	399.906	299.334	29.6609	39.6265	0.226457	3.60603	0.218842	0.137439	79.2437	16.2192	16.4553	1.87844	54.4865	1.01028	1.85418	0.868164	-85.8065	-39.6787	-2.13071	-48.3723	0.0195106	-0.437538	4.74305	26	5	1.00072	0.0716762	54450.4	500.01	421.508	0.843	0.188	1537520185	399.906	408.251	10.1956	9.04112	500.094	98.9896	0.100046	16.2512
KL7-2	16	1.53752e+09	3661.9	20180921 10:58:25	10:58:25	1.53752e+09	0.00195769	11.2359	400.004	316.379	31.3464	39.6319	0.235492	3.59549	0.227247	0.142746	39.6224	16.1589	16.4062	1.87258	55.1522	1.03155	1.87036	0.841034	-86.334	-3.60542	-0.194264	-50.5113	0.0194356	-0.435857	4.72814	26	5	1.00072	0.0719758	54223.9	250.009	210.758	0.843	0.188	1.53752e+09	400.004	407.21	10.4114	9.24995	500.038	98.9787	0.0999396	16.3876
KL7-2	17	1.53752e+09	3759	20180921 11:00:02	11:00:02	1.53752e+09	0.00200559	7.18312	399.97	345.987	34.2788	39.6272	0.242583	3.60154	0.233858	0.146919	19.0179	16.1325	16.4029	1.87219	55.0395	1.03497	1.88042	0.837216	-88.4467	13.378	0.719912	-55.3308	0.0194786	-0.436821	4.73669	26	5	1.00072	0.0718442	54323.1	119.999	101.159	0.843	0.188	1.53752e+09	399.97	404.758	10.4463	9.2564	500.009	98.9754	0.0999982	16.4718
KL7-2	18	1.53752e+09	3858	20180921 11:01:41	11:01:41	1.53752e+09	0.00199198	3.8325	400.042	368.566	36.5166	39.6352	0.241177	3.59238	0.232529	0.146082	9.50802	16.1162	16.4132	1.87342	55.0551	1.03712	1.88379	0.836292	-87.8465	16.8108	0.907124	-60.6206	0.0194135	-0.435361	4.72374	26	5	1.00072	0.0720824	54143.7	59.9931	50.5742	0.843	0.188001	1.53752e+09	400.042	402.818	10.4678	9.28597	499.995	98.9776	0.0999599	16.5
KL7-2	19	1.53752e+09	3948	20180921 11:03:11	11:03:11	1.53752e+09	0.0019292	1.60281	400.073	383.475	37.9943	39.6388	0.234423	3.58523	0.226228	0.142105	4.75425	16.1122	16.3956	1.87132	55.1223	1.03881	1.88456	0.832505	-85.0777	21.4162	1.15787	-57.7494	0.0193627	-0.434223	4.71364	27	5	1.00075	0.0750471	54006.6	29.9989	25.289	0.842999	0.187996	1.53752e+09	400.073	401.497	10.4847	9.34023	500.02	98.979	0.0999344	16.5064
KL7-2	20	1.53752e+09	4037	20180921 11:04:40	11:04:40	1.53752e+09	0.00185746	0.310359	400.097	392.428	38.8821	39.6419	0.22478	3.60786	0.21728	0.136453	2.37813	16.1151	16.4023	1.87212	55.0665	1.03754	1.88416	0.834573	-81.9138	19.6063	1.05339	-58.876	0.0195236	-0.43783	4.74564	26	5	1.00072	0.071693	54437.6	15.0044	12.6488	0.843005	0.188012	1.53752e+09	400.097	400.729	10.4717	9.36966	499.984	98.9807	0.0999704	16.5031
KL7-2	21	1.53752e+09	4130.5	20180921 11:06:14	11:06:14	1.53752e+09	0.00172418	-0.838792	400.11	401.289	39.7616	39.6447	0.206187	3.60488	0.199852	0.12546	0	16.1229	16.3983	1.87164	54.661	1.02932	1.8831	0.842319	-76.0365	18.6378	1.00212	-56.3965	0.0195024	-0.437355	4.74143	26	5	1.00072	0.0717654	54382.8	0	0	0.843359	0.188958	1.53752e+09	400.11	400.021	10.3883	9.36524	499.981	98.9847	0.0999066	16.4942
KL7-2	22	1.53752e+09	4251	20180921 11:08:14	11:08:14	1.53752e+09	0.00202593	10.741	399.698	312.863	30.9955	39.5982	0.217277	3.59116	0.210229	0.132007	316.968	16.3754	16.5006	1.88387	54.1776	0.942765	1.74014	0.9411	-89.3436	-240.343	-12.8962	-25.6153	0.0194048	-0.435166	4.72201	27	5	1.00075	0.0745682	54353.2	2000	1686	0.842999	0.188	1.53752e+09	399.698	406.622	9.51612	8.31332	500.119	98.9704	0.0999214	15.2592
KL7-3	23	1.53752e+09	5738.7	20180921 11:33:02	11:33:02	1.53752e+09	0.00132401	10.2335	400.009	282.276	27.9619	39.6244	0.148063	3.5816	0.144744	0.0907572	316.968	16.7256	16.3736	1.8687	55.3655	0.97559	1.76209	0.893108	-58.389	-177.47	-9.55139	71.5576	0.0193369	-0.433643	4.7085	14	3	1.00039	0.0388079	54133.7	2000	1686	0.843	0.188	1.53752e+09	400.009	406.464	9.84859	9.06237	500.036	98.9588	0.10005	15.4545
KL7-3	24	1.53752e+09	5836.7	20180921 11:34:40	11:34:40	1.53752e+09	0.00116299	10.0545	399.964	269.206	26.6679	39.6211	0.12998	3.60424	0.127431	0.0798694	237.726	16.576	16.3575	1.86678	54.6283	0.97568	1.78603	0.891103	-51.2877	-134.542	-7.20276	44.6941	0.0194979	-0.437253	4.74052	14	3	1.00039	0.0385284	54526.2	1500	1264.5	0.843	0.188	1.53752e+09	399.964	406.273	9.84922	9.15862	500.036	98.9616	0.100031	15.6651
KL7-3	25	1.53752e+09	5925.7	20180921 11:36:09	11:36:09	1.53752e+09	0.00110765	9.81245	399.996	268.434	26.5926	39.6259	0.125888	3.60999	0.1235	0.0773981	158.486	16.4606	16.3708	1.86836	54.6614	0.992689	1.81607	0.875676	-48.8473	-86.6066	-4.63574	18.3959	0.0195388	-0.43817	4.74865	14	3	1.00038	0.0384858	54586.6	1000.01	843.008	0.843	0.188	1.53752e+09	399.996	406.147	10.0205	9.36283	500.003	98.9658	0.0999972	15.9258
KL7-3	26	1.53752e+09	6025.7	20180921 11:37:49	11:37:49	1.53752e+09	0.00107524	10.0706	399.997	263.775	26.1319	39.6273	0.124491	3.5942	0.122144	0.0765474	79.2427	16.3342	16.3816	1.86965	54.737	1.01022	1.84558	0.859433	-47.4181	-39.3935	-2.12075	-9.68971	0.0194264	-0.435651	4.72631	14	3	1.00039	0.038733	54238.4	500.005	421.504	0.843	0.188	1.53752e+09	399.997	406.295	10.1971	9.55879	500.005	98.9691	0.0999615	16.1783
KL7-3	27	1.53752e+09	6130.7	20180921 11:39:34	11:39:34	1.53752e+09	0.00110357	9.25577	399.938	278.622	27.6014	39.6194	0.129175	3.59832	0.126653	0.0793809	39.6208	16.2729	16.4098	1.87301	54.9114	1.02245	1.862	0.850562	-48.6676	-17.9637	-0.966805	-27.9774	0.0194557	-0.436308	4.73214	14	3	1.00039	0.0386956	54290.7	249.999	210.749	0.843	0.188	1.53752e+09	399.938	405.754	10.3211	9.66606	500.011	98.9639	0.0999652	16.3172
KL7-3	28	1.53752e+09	6219.8	20180921 11:41:03	11:41:03	1.53752e+09	0.00110278	6.21654	400.008	316.899	31.3957	39.6294	0.129462	3.6052	0.126933	0.0795564	19.0186	16.2358	16.415	1.87363	54.854	1.0255	1.86951	0.84813	-48.6328	-6.72499	-0.361375	-36.7006	0.0195047	-0.437406	4.74188	14	3	1.00039	0.0386108	54409.9	120.002	101.162	0.843001	0.188002	1.53752e+09	400.008	404.001	10.3511	9.69656	500.02	98.9716	0.100005	16.3804
KL7-3	29	1.53752e+09	6312.8	20180921 11:42:36	11:42:36	1.53752e+09	0.00113678	3.36533	400.037	353.937	35.0635	39.6305	0.134007	3.59448	0.131292	0.0822966	9.51041	16.2039	16.4059	1.87255	54.8739	1.02734	1.87218	0.84521	-50.1319	-0.600736	-0.0323798	-41.2546	0.0194285	-0.435696	4.72671	14	3	1.00039	0.0387592	54201.6	60.0087	50.5873	0.843	0.188	1.53752e+09	400.037	402.328	10.3701	9.69545	500.059	98.967	0.100058	16.4028
KL7-3	30	1.53752e+09	6418.8	20180921 11:44:22	11:44:22	1.53752e+09	0.00112294	1.46453	400.034	376.714	37.321	39.6313	0.132689	3.60138	0.130032	0.0815044	4.75357	16.1957	16.4135	1.87345	54.9985	1.03044	1.87357	0.843016	-49.5217	0.194158	0.0104461	-44.5636	0.0194775	-0.436797	4.73648	14	3	1.00039	0.038667	54330.8	29.9948	25.2856	0.842998	0.187995	1.53752e+09	400.034	401.182	10.4011	9.73455	499.96	98.9699	0.0999172	16.4145
KL7-3	31	1.53752e+09	6497.8	20180921 11:45:41	11:45:41	1.53752e+09	0.00112198	0.568056	400.041	387.66	38.4009	39.6273	0.1328	3.60415	0.13014	0.0815722	2.37704	16.181	16.4011	1.87197	55.0127	1.03047	1.87315	0.841501	-49.4793	1.92364	0.103408	-45.0753	0.0194972	-0.437238	4.74039	14	3	1.00039	0.0386293	54383.8	14.9981	12.6434	0.843002	0.188006	1.53752e+09	400.041	400.651	10.4027	9.73678	500.004	98.9582	0.0999779	16.411
KL7-3	32	1.53752e+09	6578.9	20180921 11:47:02	11:47:02	1.53752e+09	0.00109458	-0.404735	400.074	399.659	39.5914	39.6325	0.129329	3.59608	0.1268	0.0794731	0	16.1701	16.4005	1.8719	54.9653	1.02928	1.8726	0.842618	-48.2708	1.14384	0.0616254	-47.0653	0.0194398	-0.435951	4.72897	14	3	1.00039	0.0387381	54231.2	0	0	0.843128	0.188341	1.53752e+09	400.074	400.094	10.3902	9.74052	499.99	98.9629	0.0999904	16.4064
KL7-3	33	1.53752e+09	6679.9	20180921 11:48:43	11:48:43	1.53752e+09	0.00160793	8.38896	399.858	316.762	31.379	39.6106	0.176659	3.58698	0.171964	0.107889	316.967	16.7113	16.4282	1.87521	54.4344	0.962202	1.76764	0.913003	-70.9098	-178.82	-9.61475	57.6222	0.0193752	-0.434501	4.71611	14	3	1.00039	0.0387408	54227.4	1999.99	1685.99	0.843	0.188	1.53752e+09	399.858	405.275	9.71316	8.75818	500.018	98.9617	0.10001	15.5035
KL8-1	34	1.53736e+09	10797.5	20180919 13:53:55	0.579109	1.53736e+09	0.00442394	28.9922	400.01	305.703	30.8806	40.407	0.555708	3.6492	0.512615	0.323977	316.966	15.9236	16.0027	1.82501	55.2021	0.965281	1.74863	0.859733	-195.096	-131.36	-6.92115	-16.4111	0.0198185	-0.444443	4.80416	83	17	1.002	0.2	55491	1999.99	1685.99	0.843	0.188	1.53736e+09	400.01	418.431	9.55582	6.93232	500.038	100.815	0.200002	15.335
KL8-1	35	1.53736e+09	10859.5	20180919 13:54:57	0.579826	1.53736e+09	0.00415147	27.9263	400.026	303.457	30.6549	40.4102	0.519668	3.65278	0.481813	0.304304	237.725	15.8022	15.9452	1.81832	54.1808	0.959878	1.77162	0.858445	-183.08	-80.0711	-4.21787	-29.6442	0.019844	-0.445016	4.80923	83	17	1.002	0.2	55521	1499.99	1264.49	0.843	0.188	1.53736e+09	400.026	417.743	9.50195	7.03995	500.049	100.819	0.200016	15.5386
KL8-1	36	1.53736e+09	10943	20180919 13:56:20	0.580787	1.53736e+09	0.00385479	27.1024	399.974	302.101	30.5197	40.4074	0.495002	3.65535	0.46055	0.290739	158.483	15.6611	15.9184	1.81521	54.7643	0.981339	1.79193	0.833872	-169.996	-39.7682	-2.09502	-53.3761	0.0198624	-0.445429	4.81288	83	17	1.002	0.2	55536	999.997	842.997	0.843	0.188	1.53736e+09	399.974	417.128	9.71383	7.42805	500.002	100.825	0.199978	15.7166
KL8-1	37	1.53736e+09	11052.1	20180919 13:58:09	0.582049	1.53736e+09	0.00363161	23.0422	399.915	312.67	31.59	40.4046	0.473775	3.64432	0.442024	0.27894	79.243	15.5963	15.9642	1.82053	54.9603	1.00205	1.82323	0.818478	-160.154	4.55817	0.241251	-76.1114	0.0197836	-0.443661	4.79725	83	17	1.002	0.2	55273	500.006	421.505	0.843	0.188	1.53736e+09	399.915	414.583	9.91808	7.76524	500.038	100.833	0.200032	15.9874
KL8-1	38	1.53736e+09	11172.6	20180919 14:00:10	0.583449	1.53736e+09	0.00359406	16.0427	399.966	337.379	34.0864	40.4097	0.471217	3.63895	0.439754	0.277498	39.6196	15.5596	16.0085	1.82569	54.961	1.01155	1.84049	0.814138	-158.498	24.8172	1.31675	-92.7447	0.0197452	-0.4428	4.78964	83	17	1.002	0.2	55142	249.991	210.742	0.843	0.188	1.53736e+09	399.966	410.435	10.0121	7.88154	499.996	100.833	0.199958	16.135
KL8-1	39	1.53736e+09	11269.1	20180919 14:01:46	0.58456	1.53736e+09	0.00351944	8.82085	400.081	362.934	36.6686	40.4218	0.464061	3.65734	0.433655	0.2736	19.0187	15.5207	16.0056	1.82535	55.1057	1.01692	1.84539	0.808435	-155.207	33.7366	1.78136	-100.671	0.0198767	-0.445748	4.8157	83	17	1.002	0.2	55486	120.004	101.163	0.843	0.188	1.53736e+09	400.081	406.207	10.0651	7.97917	500.064	100.834	0.200022	16.1767
KL8-1	40	1.53736e+09	11372.1	20180919 14:03:29	0.585752	1.53736e+09	0.00346748	3.09691	400.103	383.62	38.7552	40.4204	0.458213	3.64981	0.428485	0.270313	7.92507	15.4961	16.0066	1.82547	55.175	1.01944	1.84766	0.806025	-152.916	37.2483	1.97105	-105.771	0.0198228	-0.44454	4.80502	83	17	1.002	0.2	55338	50.0052	42.1544	0.843	0.188001	1.53736e+09	400.103	402.79	10.091	8.03554	499.971	100.825	0.20003	16.1959
KL8-1	41	1.53736e+09	11461.6	20180919 14:04:59	0.586794	1.53736e+09	0.00342744	1.40356	400.03	389.728	39.3723	40.413	0.453456	3.6415	0.42426	0.267629	4.75543	15.4788	15.9953	1.82415	55.2094	1.01949	1.8466	0.804658	-151.15	37.6151	1.99479	-106.785	0.0197635	-0.44321	4.79326	83	17	1.002	0.2	55181	30.0067	25.2956	0.842998	0.187994	1.53736e+09	400.03	401.693	10.0915	8.06002	500.031	100.825	0.200025	16.1869
KL8-1	42	1.53736e+09	11564.6	20180919 14:06:42	0.587986	1.53736e+09	0.0033581	0.0284133	400.04	394.833	39.8884	40.4144	0.442916	3.65194	0.415091	0.261786	2.37812	15.4823	15.9975	1.82441	55.1672	1.0186	1.8464	0.805803	-148.092	36.955	1.95419	-106.805	0.0198381	-0.444882	4.80805	83	17	1.002	0.2	55381	15.0044	12.6488	0.843004	0.188012	1.53736e+09	400.04	400.863	10.0826	8.09217	500.023	100.826	0.2	16.1852
KL8-1	43	1.53736e+09	11660.6	20180919 14:08:18	0.589097	1.53736e+09	0.00331623	-1.52651	400.086	400.854	40.4975	40.4199	0.436944	3.64923	0.40982	0.258434	0	15.4738	15.9989	1.82457	55.184	1.01856	1.84576	0.806007	-146.246	35.5897	1.88335	-108.773	0.0198187	-0.444447	4.8042	83	17	1.002	0.2	55330	0	0	0.842326	0.186204	1.53736e+09	400.086	399.968	10.082	8.11643	500.035	100.828	0.199981	16.1798
KL8-1	44	1.53736e+09	11781.1	20180919 14:10:18	0.590486	1.53736e+09	0.00428714	23.9536	399.371	317.032	32.0301	40.3489	0.529329	3.64618	0.490045	0.309564	316.966	15.8751	15.9788	1.82223	54.6298	0.950494	1.73988	0.871736	-189.063	-141.906	-7.47901	-21.481	0.0197969	-0.443958	4.79988	82	16	1.002	0.2	55449	1999.99	1685.99	0.843	0.188	1.53736e+09	399.371	414.741	9.40794	6.86512	500.025	100.831	0.200041	15.2569
KL8-2	45	1.53736e+09	14062.5	20180919 14:48:20	0.616898	1.53736e+09	0.00369831	19.1021	400.006	332.732	33.609	40.4042	0.519363	3.64315	0.481459	0.304087	316.966	15.997	16.026	1.82773	61.109	1.06294	1.73941	0.764794	-163.095	-151.883	-8.01331	-6.02597	0.0197752	-0.443472	4.79559	73	15	1.002	0.2	55391	1999.99	1685.99	0.843	0.188	1.53736e+09	400.006	412.331	10.5232	8.33217	500.04	100.809	0.199987	15.2527
KL8-2	46	1.53736e+09	14158.5	20180919 14:49:56	0.618009	1.53736e+09	0.00353128	18.7133	400.015	330.684	33.401	40.4039	0.49104	3.64862	0.457059	0.288519	237.726	15.8837	15.9838	1.82281	59.6622	1.05354	1.76585	0.76927	-155.729	-97.5851	-5.14598	-20.7346	0.0198143	-0.44435	4.80334	72	14	1.002	0.2	55451	1500	1264.5	0.843	0.188	1.53736e+09	400.015	412.067	10.4305	8.33825	500.045	100.806	0.199982	15.4877
KL8-2	47	1.53736e+09	14233.5	20180919 14:51:11	0.618877	1.53736e+09	0.00348545	18.1814	399.969	330.828	33.4156	40.3993	0.478178	3.6441	0.445854	0.281381	158.484	15.8506	16.0426	1.82967	58.2548	1.05132	1.80469	0.778349	-153.708	-42.2587	-2.23582	-39.7188	0.019782	-0.443626	4.79694	72	14	1.002	0.2	55299	1000	843	0.843	0.188	1.53736e+09	399.969	411.692	10.4085	8.34326	500.021	100.806	0.200016	15.8275
KL8-2	48	1.53736e+09	14324.5	20180919 14:52:42	0.619931	1.53736e+09	0.00333188	17.0571	399.979	331.531	33.485	40.3983	0.45231	3.64466	0.42328	0.267003	79.2406	15.6993	16.0138	1.82631	57.0395	1.04256	1.82779	0.783746	-146.936	2.49543	0.132125	-65.0677	0.019786	-0.443715	4.79773	72	14	1.002	0.2	55271	499.991	421.493	0.843	0.188	1.53736e+09	399.979	410.993	10.3223	8.3477	499.975	100.801	0.199993	16.0265
KL8-2	49	1.53736e+09	14419.5	20180919 14:54:17	0.62103	1.53736e+09	0.00327565	13.5744	399.97	343.317	34.674	40.3958	0.441775	3.63796	0.413988	0.261094	39.6224	15.6446	16.0229	1.82737	56.422	1.03958	1.84251	0.787788	-144.456	25.3596	1.34612	-78.1279	0.0197382	-0.442642	4.78825	72	14	1.002	0.2	55119	250.009	210.758	0.843	0.188	1.53736e+09	399.97	408.884	10.2932	8.35207	500.027	100.797	0.200019	16.1522
KL8-2	50	1.53736e+09	14518.6	20180919 14:55:56	0.622176	1.53736e+09	0.0032454	8.16492	399.942	363.581	36.7184	40.3905	0.437303	3.64646	0.410118	0.258625	19.0184	15.6035	16.0121	1.82611	56.1683	1.03827	1.84849	0.787843	-143.122	37.5287	1.98784	-84.5872	0.0197989	-0.444004	4.80028	71	14	1.002	0.2	55272	120.001	101.161	0.843	0.188002	1.53736e+09	399.942	405.61	10.2808	8.35745	499.996	100.791	0.199937	16.203
KL8-2	51	1.53736e+09	14622	20180919 14:57:39	0.623368	1.53736e+09	0.0032127	3.09573	400.055	383.032	38.6786	40.3976	0.432087	3.65965	0.405614	0.255752	7.92249	15.5683	16.0035	1.82511	56.0463	1.03662	1.84958	0.788487	-141.68	41.1763	2.1732	-90.4082	0.0198932	-0.446118	4.81896	71	14	1.002	0.2	55522	49.9891	42.1408	0.843	0.188	1.53736e+09	400.055	402.68	10.2656	8.36153	499.978	100.78	0.199994	16.2122
KL8-2	52	1.53736e+09	14710.5	20180919 14:59:08	0.624398	1.53736e+09	0.00318921	1.29514	400.078	389.991	39.3778	40.3963	0.427835	3.64245	0.401749	0.253304	4.75491	15.5463	16.0074	1.82556	56.0105	1.03538	1.84854	0.790185	-140.644	38.4888	2.0409	-95.3597	0.0197702	-0.443361	4.7946	71	14	1.002	0.2	55195	30.0018	25.2916	0.843001	0.188004	1.53736e+09	400.078	401.619	10.2542	8.36423	500.031	100.771	0.199993	16.2034
KL8-2	53	1.53736e+09	14798.6	20180919 15:00:36	0.625417	1.53736e+09	0.00314763	0.194816	400.006	394.217	39.8052	40.3898	0.421161	3.64285	0.39586	0.249559	2.37596	15.5338	16.0011	1.82483	55.9344	1.03332	1.84737	0.79151	-138.81	37.7861	2.00324	-96.645	0.0197731	-0.443425	4.79517	71	14	1.002	0.2	55204	14.9917	12.638	0.843	0.188001	1.53736e+09	400.006	400.878	10.2336	8.36833	500.056	100.773	0.200013	16.1935
KL8-2	54	1.53736e+09	14896.1	20180919 15:02:13	0.626539	1.53736e+09	0.003087	-1.21069	400.046	399.947	40.3842	40.3942	0.410575	3.64547	0.386506	0.243611	0	15.5339	16.0047	1.82525	55.7708	1.03018	1.84716	0.795071	-136.137	36.752	1.94704	-97.4378	0.0197918	-0.443846	4.79888	70	14	1.002	0.2	55255	0	0	0.842749	0.187331	1.53736e+09	400.046	400.062	10.2024	8.37285	500.016	100.774	0.199965	16.1917
KL8-2	55	1.53736e+09	15016.6	20180919 15:04:14	0.62794	1.53736e+09	0.00349035	15.5648	399.608	340.203	34.3513	40.3496	0.482475	3.64077	0.449561	0.283746	316.966	15.9603	16.021	1.82715	60.9363	1.05439	1.73032	0.772758	-153.924	-166.819	-8.80312	-12.5805	0.0197582	-0.443092	4.79222	70	14	1.002	0.2	55360	1999.99	1685.99	0.843	0.188	1.53736e+09	399.608	409.765	10.4423	8.37416	500.005	100.773	0.200001	15.1711
KL8-3	56	1537363459	16221.2	20180919 15:24:19	0.641887	1537363459	0.00227561	12.2254	400.042	323.032	32.6194	40.3959	0.281007	3.64509	0.269503	0.169433	316.968	15.6536	15.9952	1.82414	58.938	0.983353	1.66845	0.840787	-100.354	-272.998	-14.345	-70.7291	0.0197891	-0.443785	4.79835	18	4	1	0	55552	2000	1686	0.843	0.188	1537363459	400.042	407.923	9.73819	8.3862	500.029	100.779	0.200029	14.606
KL8-3	57	1537363564	16326.2	20180919 15:26:04	0.643102	1537363564	0.00222287	12.0915	399.985	322.214	32.5339	40.3865	0.274776	3.63895	0.263748	0.165796	237.726	15.6606	15.955	1.81946	57.3395	0.980284	1.70961	0.839177	-98.0284	-190.494	-10.0442	-60.8404	0.0197453	-0.442801	4.78965	18	4	1	0	55361	1500	1264.5	0.843	0.188	1537363564	399.985	407.773	9.70867	8.38796	500.023	100.77	0.200003	14.984
KL8-3	58	1.53736e+09	16411.3	20180919 15:27:29	0.644086	1.53736e+09	0.00220502	11.8454	400.016	322.496	32.5608	40.3876	0.270078	3.65337	0.259456	0.163079	158.484	15.7034	16.0035	1.82511	55.7227	0.97896	1.75684	0.846148	-97.2412	-117.29	-6.17512	-62.222	0.0198482	-0.44511	4.81006	18	4	1	0	55556	999.999	842.999	0.843	0.188	1.53736e+09	400.016	407.652	9.69603	8.38593	500.031	100.765	0.200006	15.408
KL8-3	59	1.53736e+09	16518.3	20180919 15:29:16	0.645324	1.53736e+09	0.00215836	11.7658	399.997	321.042	32.4166	40.3889	0.262898	3.64458	0.252799	0.158874	79.2416	15.7538	16.0127	1.82618	54.0722	0.97605	1.80509	0.85013	-95.1837	-35.7213	-1.88943	-53.5528	0.0197855	-0.443703	4.79762	18	4	1	0	55307	500	421.5	0.843	0.187999	1.53736e+09	399.997	407.575	9.66645	8.38386	499.964	100.773	0.199978	15.8309
KL8-3	60	1.53736e+09	16622.9	20180919 15:31:00	0.646528	1.53736e+09	0.00212398	10.6781	399.967	326.399	32.9561	40.3843	0.257341	3.64949	0.247668	0.155631	39.6227	15.7777	16.0216	1.82722	53.2102	0.973323	1.8292	0.853896	-93.6677	3.34477	0.176878	-50.5234	0.0198205	-0.444489	4.80457	18	4	1	0	55361	250.01	210.758	0.843	0.188001	1.53736e+09	399.967	406.883	9.63982	8.37782	500.042	100.769	0.19997	16.0386
KL8-3	61	1.53736e+09	16719.4	20180919 15:32:37	0.64765	1.53736e+09	0.00211	6.7794	399.977	350.968	35.4393	40.3881	0.255398	3.65021	0.24587	0.154495	19.0176	15.7711	16.0163	1.8266	52.8372	0.972055	1.83972	0.854545	-93.051	22.0602	1.16687	-50.8064	0.0198257	-0.444604	4.80559	18	4	1	0	55357	119.996	101.157	0.843	0.188001	1.53736e+09	399.977	404.551	9.6266	8.37279	500.001	100.776	0.199974	16.1284
KL8-3	62	1.53736e+09	16786.9	20180919 15:33:44	0.648426	1.53736e+09	0.00207393	2.86177	400.05	375.839	37.9492	40.3938	0.250146	3.66048	0.241022	0.151431	7.92415	15.7689	16.0105	1.82592	52.5343	0.969113	1.84472	0.856811	-91.4605	31.6737	1.67099	-50.1916	0.0198991	-0.446251	4.82014	22	4	1.001	0.1	55546	49.9993	42.1494	0.843001	0.188001	1.53736e+09	400.05	402.263	9.59784	8.36675	500.034	100.772	0.199942	16.171
KL8-3	63	1.53736e+09	16885.9	20180919 15:35:23	0.649572	1.53736e+09	0.0020866	1.70207	399.996	383.475	38.7206	40.3888	0.251985	3.65151	0.242708	0.152497	4.75336	15.7536	16.0089	1.82574	52.5524	0.96967	1.84515	0.856067	-92.0193	32.6197	1.72515	-52.921	0.019835	-0.444813	4.80743	18	4	1	0	55373	29.9931	25.2842	0.842999	0.187997	1.53736e+09	399.996	401.518	9.60326	8.36334	500.008	100.773	0.199976	16.1746
KL8-3	64	1.53736e+09	16977.9	20180919 15:36:55	0.650637	1.53736e+09	0.00207353	0.360647	400.031	392.217	39.6037	40.3927	0.249902	3.64877	0.240768	0.151273	2.3776	15.7426	16.0102	1.82589	52.4858	0.968316	1.84491	0.857572	-91.4427	31.9461	1.69078	-55.4283	0.0198154	-0.444373	4.80355	18	4	1	0	55321	15.0019	12.6466	0.843001	0.188003	1.53736e+09	400.031	400.745	9.58976	8.3577	500.052	100.774	0.200005	16.1726
KL8-3	65	1.53736e+09	17060.9	20180919 15:38:18	0.651597	1.53736e+09	0.00205915	-0.643762	400.062	398.871	40.2771	40.3975	0.247846	3.65026	0.238862	0.150069	0	15.7408	16.0068	1.82549	52.3948	0.967032	1.84567	0.85846	-90.8086	33.8877	1.79284	-55.128	0.0198261	-0.444613	4.80567	18	4	1	0	55349	0	0	0.842853	0.187607	1.53736e+09	400.062	400.17	9.57666	8.35318	500.073	100.778	0.199987	16.179
KL8-3	66	1.53736e+09	17133.4	20180919 15:39:31	0.652442	1.53736e+09	0.00190536	10.0477	399.726	320.354	32.3487	40.3636	0.222638	3.64888	0.215357	0.135233	316.966	15.809	16.1177	1.83846	57.0978	0.957434	1.67683	0.881028	-84.0264	-282.114	-14.8241	-63.9977	0.0198161	-0.444391	4.8037	18	4	1	0	55610	1999.99	1685.99	0.843	0.188	1.53736e+09	399.726	406.211	9.4816	8.34933	500.047	100.778	0.200069	14.6836
[truncated: 101 more columns]

## Sheet: IRGA data Iris
	Iris pseudacorus grown at high temperature: IH, Iris pseudacorus grown at low temperature: IL
	IHX-Y = Iris pseudacorus (Danish: Iris), high temperature, plant number X, leaf number Y
	ILX-Y = Iris pseudacorus (Danish: Iris), low temperature, plant number X, leaf number Y
	For Y: 1 = upper leaf position, 2 = middle leaf position, 3 = lower leaf position
	IRGA settings are given below for subsequent measurenments:
	SysConst	AvgTime	Oxygen	Chamber
		4	21	6800-12
			K	Geometry	CustomBLC
			0.5	0: Broadleaf	2
	LTConst	deltaTw	fT1	fT2	fTeb
		0	1	0	0
	LQConst	Leaf	Ambient	abs_ambient	abs_redLED	abs_greenLED	abs_blueLED	abs_whiteLED	abs_redFlr	abs_blueFlr	k_ambient	k_redLED	k_greenLED	k_blueLED	k_whiteLED	k_redFlr	k_blueFlr
		standard	Sun+Sky	0.49	0.84	0.7	0.87	0.75	0.84	0.87	0.39	0.18	0.23	0.26	0.21	0.19	0.25
	QConst	fQ_Amb_in	fQ_Amb_out	fQ_HeadLS	fQ_ConsoleLS	fQ_Flr
		0	0	1	0	0
	LeakConst	fan_a	fan_b	fan_c	fan_d	Fs_meas	Fs_true	leak_wt
		-6276	6.6	1.709e-05	3.11	2.99853 74.348 374.217 612.44 864.766 1057.33 1244.65 1378.39	0.370581 102.173 403.881 601.294 802.145 1001.04 1202.26 1400.65	1.5
IH	Sys	Sys	Sys	Sys	Sys	GasEx	GasEx	GasEx	GasEx	GasEx	GasEx	GasEx	GasEx	GasEx	GasEx	GasEx	GasEx	GasEx	GasEx	GasEx	GasEx	GasEx	GasEx	GasEx	GasEx	GasEx	GasEx	GasEx	GasEx	GasEx	GasEx	Leak	Leak	Leak	Leak	Leak	LeafQ	LeafQ	LeafQ	LeafQ	Meas	Meas	Meas	Meas	Meas	Meas	Meas	Meas	Meas
	obs	time	elapsed	date	hhmmss	TIME	E	A	Ca	Ci	Pci	Pca	gsw	gbw	gtw	gtc	Rabs	TleafEB	TleafCnd	SVPleaf	RHcham	VPcham	SVPcham	VPDleaf	LatHFlux	SenHFlux	NetTherm	EBSum	blfa_1	blfa_2	blfa_3	Leak	LeakPct	CorrFact	CorrFactPct	Fan	Qin	Qabs	alpha	convert	TIME	CO2_s	CO2_r	H2O_s	H2O_r	Flow	Pa	ΔPcham	Tair
		s	s			s	mol m⁻² s⁻¹	µmol m⁻² s⁻¹	µmol mol⁻¹	µmol mol⁻¹	Pa	Pa	mol m⁻² s⁻¹	mol m⁻² s⁻¹	mol m⁻² s⁻¹	mol m⁻² s⁻¹	W m⁻²	°C	°C	kPa	%	kPa	kPa	kPa	W m⁻²	W m⁻²	W m⁻²	W m⁻²				µmol s⁻¹	%		%	µmol s⁻¹	µmol m⁻² s⁻¹	µmol m⁻² s⁻¹		J/µmol	s	µmol mol⁻¹	µmol mol⁻¹	mmol mol⁻¹	mmol mol⁻¹	µmol s⁻¹	kPa	kPa	°C
IH1-1	Const	S
IH1-1		3.6
IH1-1	1	1.53804e+09	0	20180927 10:02:01	10:02:01	1.53804e+09	0.00963226	24.3962	399.848	324.672	33.0331	40.6817	0.64573	3.46759	0.585609	0.37094	316.966	26.536	27.0427	3.58815	54.5162	1.96028	3.59578	1.62786	-424.783	6.7674	0.421437	-100.628	0.0198689	-0.445574	4.81416	0	0	1	0	53467.5	1999.99	1685.99	0.843	0.188	1.53804e+09	399.848	420.186	19.267	12.4655	500.008	101.643	0.0999342	27.0789
IH1-1	2	1.53804e+09	98	20180927 10:03:39	10:03:39	1.53804e+09	0.0087394	22.5728	400.071	326.453	33.2143	40.7044	0.605641	3.47913	0.552585	0.349744	237.726	26.296	26.7948	3.53625	54.9391	1.97068	3.58703	1.56557	-385.408	45.5038	2.82025	-99.3577	0.0199575	-0.447561	4.8317	0	0	1	0	53703.8	1500	1264.5	0.843	0.188	1.53804e+09	400.071	418.839	19.3692	13.1993	500.048	101.643	0.100005	27.0374
IH1-1	3	1.53804e+09	161	20180927 10:04:42	10:04:42	1.53804e+09	0.00802555	19.7627	400.031	331.39	33.716	40.6996	0.569904	3.49305	0.522834	0.330676	158.484	25.9879	26.5158	3.47863	54.8344	1.95863	3.57189	1.52	-353.927	84.6675	5.21747	-105.558	0.0200645	-0.449961	4.85287	0	0	1	0	53992.7	1000	843	0.843	0.188	1.53804e+09	400.031	416.573	19.2511	13.5835	499.961	101.641	0.100037	26.9654
IH1-1	4	1.53804e+09	249.5	20180927 10:06:11	10:06:11	1.53804e+09	0.00738607	15.0237	400.012	343.651	34.9627	40.6968	0.541708	3.47139	0.498749	0.315294	79.242	25.6134	26.2321	3.42088	55.0661	1.95401	3.54848	1.46687	-325.726	116.295	7.19689	-122.992	0.0198981	-0.446228	4.81994	0	0	1	0	53583	500.001	421.501	0.843	0.188	1.53804e+09	400.012	412.958	19.2061	13.9896	499.936	101.639	0.0999478	26.8535
IH1-1	5	1.53804e+09	343.1	20180927 10:07:44	10:07:44	1.53804e+09	0.00705942	10.426	399.986	357.337	36.3555	40.6946	0.526568	3.48313	0.486006	0.307137	39.6209	25.4001	26.0566	3.38558	55.1476	1.94649	3.5296	1.43909	-311.32	132.612	8.16813	-130.919	0.0199882	-0.44825	4.83779	0	0	1	0	53832.3	250	210.75	0.843	0.188	1.53804e+09	399.986	409.524	19.132	14.1474	500.094	101.64	0.100043	26.7628
IH1-1	6	1.53804e+09	459.6	20180927 10:09:41	10:09:41	1.53804e+09	0.00680675	5.76162	400.029	371.93	37.8402	40.699	0.510796	3.48604	0.472563	0.298548	19.0186	25.2748	25.9468	3.36365	55.1162	1.93637	3.51325	1.42728	-300.178	138.53	8.51747	-134.111	0.0200106	-0.448752	4.84221	0	0	1	0	53904.2	120.002	101.162	0.843001	0.188002	1.53804e+09	400.029	406.138	19.0325	14.2248	499.988	101.64	0.100029	26.6839
IH1-1	7	1.53804e+09	567.1	20180927 10:11:28	10:11:28	1.53804e+09	0.00657618	2.86891	400.04	381.252	38.7894	40.7009	0.494234	3.47927	0.458282	0.289438	9.50879	25.2154	25.8842	3.35121	55.1049	1.92913	3.50084	1.42208	-290.01	138.73	8.54111	-133.23	0.0199586	-0.447585	4.83191	0	0	1	0	53780.6	59.998	50.5783	0.843	0.188001	1.53804e+09	400.04	403.999	18.961	14.3168	500.094	101.642	0.100044	26.6238
IH1-1	8	1.53804e+09	656.6	20180927 10:12:58	10:12:58	1.53804e+09	0.00643726	1.05853	400.065	387.359	39.4114	40.7042	0.481955	3.49588	0.447852	0.28277	4.75471	25.1903	25.853	3.34502	54.9802	1.92043	3.49295	1.42459	-283.883	138.054	8.45617	-132.618	0.0200863	-0.450449	4.85718	0	0	1	0	54117.4	30.0016	25.2913	0.842999	0.187998	1.53804e+09	400.065	402.681	18.8751	14.3284	500.071	101.644	0.100009	26.5855
IH1-1	9	1.53804e+09	746.6	20180927 10:14:28	10:14:28	1.53804e+09	0.0062743	0.158158	400.006	390.437	39.7222	40.6958	0.469126	3.4889	0.436688	0.275658	2.37737	25.1819	25.8335	3.34116	54.9834	1.91717	3.48682	1.42399	-276.697	135.841	8.3352	-130.143	0.0200326	-0.449244	4.84656	0	0	1	0	53984	14.9996	12.6447	0.843005	0.188012	1.53804e+09	400.006	401.927	18.8442	14.4116	499.974	101.638	0.0999441	26.5557
IH1-1	10	1.53804e+09	834.1	20180927 10:15:55	10:15:55	1.53804e+09	0.00610358	-0.818559	400.129	394.146	40.1004	40.7091	0.455918	3.48116	0.425154	0.268312	0	25.1793	25.8206	3.3386	55.0245	1.91572	3.48158	1.42288	-269.168	133.175	8.1882	-127.805	0.0199731	-0.44791	4.83478	0	0	1	0	53834.8	0	0	0	0	1.53804e+09	400.129	401.298	18.8296	14.5179	500.015	101.64	0.099985	26.5302
IH1-1	11	1.53804e+09	979.1	20180927 10:18:20	10:18:20	1.53804e+09	0.00813232	21.2316	399.671	321.588	32.7168	40.6605	0.530804	3.48786	0.489666	0.309471	316.965	26.6326	27.032	3.58589	54.7724	1.94219	3.54593	1.6437	-358.635	-35.8588	-2.21736	-79.7466	0.0200246	-0.449065	4.84498	0	0	1	0	53911.9	1999.98	1685.98	0.843	0.188	1.53804e+09	399.671	417.298	19.0907	13.3472	499.999	101.635	0.100021	26.8413
IH1-2	Const	S
IH1-2		6
IH1-2	12	1.53804e+09	2272.3	20180927 10:39:53	10:39:53	1.53804e+09	0.00645403	19.5977	400.063	307.095	31.2356	40.6916	0.401554	2.86286	0.372683	0.235348	316.968	27.2529	27.454	3.67571	54.6616	1.9631	3.59137	1.71261	-284.623	-61.1196	-4.6192	-33.394	0.0199379	-0.447121	4.82782	0	0	1	0	53648.8	2000	1686	0.843	0.188	1.53804e+09	400.063	426.676	19.3004	11.7058	500.05	101.613	0.0999881	27.058
IH1-2	13	1.53804e+09	2368.8	20180927 10:41:30	10:41:30	1.53804e+09	0.00581441	18.2106	400.046	309.773	31.5082	40.6903	0.382016	2.86573	0.355813	0.224587	237.728	26.8469	26.9938	3.57786	54.9198	1.96098	3.57063	1.61687	-256.415	-5.3147	-0.400145	-24.4025	0.0199668	-0.447768	4.83353	0	0	1	0	53741	1500.01	1264.51	0.843	0.188	1.53804e+09	400.046	424.684	19.2794	12.4383	500.122	101.614	0.0999592	26.9594
IH1-2	14	1.53804e+09	2431.8	20180927 10:42:33	10:42:33	1.53804e+09	0.00536582	16.2302	400.088	316.684	32.2113	40.6946	0.369521	2.86437	0.344933	0.217656	158.486	26.3847	26.5652	3.48877	54.9132	1.94879	3.54885	1.53998	-236.633	44.7984	3.3655	-29.9832	0.0199531	-0.447461	4.83083	0	0	1	0	53724.3	1000.01	843.008	0.843	0.188	1.53804e+09	400.088	422.139	19.1595	12.8443	500.033	101.614	0.100048	26.8553
IH1-2	15	1.53804e+09	2552.3	20180927 10:44:33	10:44:33	1.53804e+09	0.00483286	12.8157	400.029	329.708	33.5349	40.6873	0.350956	2.86505	0.328702	0.207321	79.2416	25.8773	26.0869	3.39165	55.0887	1.93537	3.51319	1.45628	-213.129	92.1668	6.89992	-34.8209	0.01996	-0.447616	4.83219	0	0	1	0	53772.9	499.996	421.497	0.843	0.188001	1.53804e+09	400.029	417.73	19.0281	13.3383	499.937	101.611	0.099992	26.6836
IH1-2	16	1.53804e+09	2639.8	20180927 10:46:01	10:46:01	1.53804e+09	0.00454641	8.56215	400.009	348.779	35.4743	40.6849	0.338457	2.87285	0.317763	0.200355	39.6213	25.6156	25.8475	3.34393	55.1628	1.92641	3.49223	1.41752	-200.497	113.76	8.47887	-38.6364	0.0200384	-0.449376	4.84772	0	0	1	0	53993.8	250.002	210.752	0.843	0.188	1.53804e+09	400.009	412.466	18.9402	13.5878	499.996	101.61	0.100065	26.582
IH1-2	17	1.53804e+09	2752.8	20180927 10:47:54	10:47:54	1.53804e+09	0.00437751	4.80166	399.881	366.685	37.2952	40.6715	0.329289	2.86799	0.309635	0.19519	19.0179	25.4447	25.6992	3.31466	55.0908	1.9137	3.47371	1.40097	-193.048	122.551	9.13863	-42.3404	0.0199895	-0.448279	4.83804	0	0	1	0	53883.6	119.999	101.159	0.843	0.188	1.53804e+09	399.881	407.743	18.8154	13.6616	500.036	101.609	0.0999983	26.4918
IH1-2	18	1538038173	2851.4	20180927 10:49:33	10:49:33	1538038173	0.00422113	2.16248	400.121	380.003	38.649	40.6951	0.318872	2.87092	0.300422	0.189332	9.50903	25.3705	25.6208	3.29928	55.085	1.9068	3.46156	1.39248	-186.152	125.617	9.35123	-41.6741	0.0200191	-0.448942	4.84389	0	0	1	0	53970.7	59.9998	50.5798	0.843	0.188	1538038173	400.121	404.742	18.748	13.7784	500.079	101.607	0.100092	26.4324
IH1-2	19	1.53804e+09	2941.9	20180927 10:51:03	10:51:03	1.53804e+09	0.00409948	0.789708	400.161	387.066	39.3685	40.7004	0.308666	2.85908	0.291276	0.183528	4.75419	25.3287	25.5947	3.29418	55.0005	1.89923	3.45312	1.39494	-180.787	122.741	9.17184	-44.1205	0.0198999	-0.446269	4.82029	0	0	1	0	53669.9	29.9979	25.2882	0.843	0.188	1.53804e+09	400.161	403.077	18.673	13.8458	500.033	101.61	0.100074	26.391
IH1-2	20	1538038365	3043.4	20180927 10:52:45	10:52:45	1538038365	0.00397318	0.0790001	400.052	390.759	39.7433	40.6885	0.29809	2.86573	0.281873	0.177554	2.37676	25.3167	25.5706	3.28947	54.9095	1.89235	3.4463	1.39712	-175.217	121.574	9.06095	-42.2058	0.0199668	-0.447769	4.83354	0	0	1	0	53848.9	14.9957	12.6415	0.843005	0.188014	1538038365	400.052	402.054	18.6057	13.927	500.044	101.608	0.0999079	26.3575
IH1-2	21	1.53804e+09	3134.9	20180927 10:54:16	10:54:16	1.53804e+09	0.00383418	-0.618811	400.056	394.762	40.1505	40.6889	0.286435	2.87465	0.271471	0.170949	0	25.3144	25.5775	3.29081	54.958	1.89091	3.44065	1.3999	-169.087	116.574	8.66048	-43.8525	0.0200566	-0.449783	4.85131	0	0	1	0	54086.2	0	0	0	0	1.53804e+09	400.056	401.154	18.5916	14.0765	500.042	101.608	0.0999691	26.3297
IH1-2	22	1.53804e+09	3279.9	20180927 10:56:41	10:56:41	1.53804e+09	0.00511664	16.647	399.53	298.986	30.4075	40.633	0.30831	2.86413	0.290988	0.183342	316.965	27.2469	27.4077	3.66576	54.7975	1.92663	3.51592	1.73913	-225.644	-109.771	-8.27554	-26.7254	0.0199507	-0.447409	4.83036	0	0	1	0	53746.4	1999.98	1685.98	0.843	0.188	1.53804e+09	399.53	421.96	18.9439	12.9201	499.988	101.602	0.100019	26.6968
IH1-3	Const	S
IH1-3		6.6
IH1-3	23	1.53804e+09	4307	20180927 11:13:48	11:13:48	1.53804e+09	0.00516325	14.941	399.998	309.817	31.5041	40.6742	0.313713	2.74412	0.295064	0.185998	316.968	27.4456	27.4806	3.68144	54.8857	1.95134	3.55529	1.7301	-227.699	-87.951	-6.92961	-5.61173	0.0199251	-0.446835	4.82529	0	0	1	0	53646	2000	1686	0.843	0.188	1.53804e+09	399.998	422.447	19.1899	12.505	499.985	101.586	0.100038	26.8861
IH1-3	24	1.53804e+09	4414.5	20180927 11:15:36	11:15:36	1.53804e+09	0.00471411	14.2328	399.971	312.226	31.7475	40.6695	0.305403	2.75032	0.287736	0.181337	237.728	26.9773	26.955	3.56971	55.1291	1.94903	3.5354	1.62068	-207.892	-24.3616	-1.90917	3.56485	0.0199914	-0.448321	4.83841	0	0	1	0	53834.2	1500.01	1264.51	0.843	0.188	1.53804e+09	399.971	421.248	19.1681	13.0645	499.979	101.581	0.100084	26.7907
IH1-3	25	1.53804e+09	4497.5	20180927 11:16:59	11:16:59	1.53804e+09	0.00443666	13.1213	399.942	318.278	32.3615	40.6649	0.30336	2.75025	0.285921	0.180184	158.484	26.4378	26.4476	3.46467	54.9443	1.92878	3.51044	1.53589	-195.657	33.02	2.57967	-1.57291	0.0199906	-0.448303	4.83826	0	0	1	0	53853.7	1000	843	0.843	0.188	1.53804e+09	399.942	419.603	18.9697	13.2248	500.035	101.577	0.10005	26.6703
IH1-3	26	1.53804e+09	4598.5	20180927 11:18:40	11:18:40	1.53804e+09	0.00405846	10.5605	399.991	331.389	33.6943	40.6695	0.295165	2.75723	0.278667	0.175572	79.2421	25.8922	25.9324	3.36078	55.1527	1.91843	3.4784	1.44235	-178.978	86.5577	6.72251	-6.45568	0.0200655	-0.449982	4.85306	0	0	1	0	54074.9	500.001	421.501	0.843	0.188	1.53804e+09	399.991	416.074	18.8681	13.6119	499.989	101.576	0.10007	26.5147
IH1-3	27	1.53804e+09	4710.5	20180927 11:20:32	11:20:32	1.53804e+09	0.00382663	7.44167	399.964	347.807	35.3622	40.6651	0.285602	2.74317	0.270051	0.170109	39.621	25.5804	25.6458	3.30418	55.0358	1.90036	3.45296	1.40382	-168.754	110.089	8.57622	-10.4681	0.0199149	-0.446605	4.82327	0	0	1	0	53708.1	249.999	210.749	0.843	0.188001	1.53804e+09	399.964	411.806	18.6911	13.7349	500.054	101.572	0.100015	26.3902
IH1-3	28	1.53804e+09	4812.5	20180927 11:22:14	11:22:14	1.53804e+09	0.00368474	4.22315	399.825	365.947	37.2062	40.6506	0.278871	2.74945	0.264056	0.166301	19.0188	25.4017	25.4934	3.27442	55.0786	1.89171	3.43456	1.38271	-162.497	119.516	9.27805	-14.684	0.0199821	-0.448111	4.83656	0	0	1	0	53898.1	120.006	101.165	0.842999	0.187998	1.53804e+09	399.825	407.344	18.6062	13.833	500.017	101.571	0.100005	26.2997
IH1-3	29	1.53804e+09	4951	20180927 11:24:32	11:24:32	1.53804e+09	0.00352172	2.00544	400.095	378.875	38.5206	40.6781	0.266347	2.74525	0.252778	0.159148	9.50989	25.3039	25.414	3.25901	54.954	1.87831	3.41797	1.3807	-155.308	118.949	9.24065	-17.6084	0.0199372	-0.447104	4.82767	0	0	1	0	53796.6	60.0043	50.5837	0.843001	0.188003	1.53804e+09	400.095	404.602	18.4744	13.9117	500.01	101.571	0.0999892	26.2177
IH1-3	30	1.53804e+09	5045.1	20180927 11:26:06	11:26:06	1.53804e+09	0.00338316	0.648691	400.105	387.141	39.3615	40.6795	0.255199	2.74387	0.242708	0.152764	4.75491	25.2721	25.4046	3.25719	55.0079	1.87574	3.40994	1.38145	-149.197	114.392	8.88892	-21.1612	0.0199224	-0.446773	4.82475	0	0	1	0	53765.6	30.0033	25.2927	0.842998	0.187995	1.53804e+09	400.105	402.748	18.4489	14.0656	500.009	101.572	0.100057	26.1779
IH1-3	31	1.53804e+09	5132.6	20180927 11:27:34	11:27:34	1.53804e+09	0.00326659	0.0113185	400.078	391.206	39.7755	40.6775	0.245038	2.7544	0.23354	0.14695	2.37693	25.2581	25.3886	3.25409	54.8861	1.86777	3.403	1.38632	-144.056	112.084	8.67407	-20.9212	0.0200351	-0.449302	4.84706	0	0	1	0	54063.6	14.9973	12.6428	0.843003	0.188007	1.53804e+09	400.078	401.818	18.3702	14.1376	500.01	101.574	0.0999902	26.1434
IH1-3	32	1.53804e+09	5222.1	20180927 11:29:03	11:29:03	1.53804e+09	0.00313012	-0.541132	400.131	395.113	40.1739	40.6841	0.23331	2.75025	0.222846	0.14018	0	25.2584	25.403	3.25688	54.8641	1.86468	3.39873	1.3922	-138.038	106.637	8.26467	-23.1368	0.0199906	-0.448303	4.83826	0	0	1	0	53952.3	0	0	0	0	1.53804e+09	400.131	401.07	18.3393	14.2831	499.973	101.577	0.0999535	26.1222
IH1-3	33	1.53804e+09	5373.6	20180927 11:31:35	11:31:35	1.53804e+09	0.00407518	12.5888	399.487	300.81	30.5846	40.6174	0.236536	2.74739	0.225777	0.142036	316.963	27.3406	27.4864	3.68269	54.6699	1.89788	3.47152	1.78481	-179.715	-148.902	-11.6946	-23.3495	0.0199601	-0.447619	4.83221	0	0	1	0	53808.7	1999.97	1685.97	0.843	0.188	1.53804e+09	399.487	418.252	18.6663	13.3878	500.031	101.574	0.100021	26.4811
IH2-1	Const	S
IH2-1		3.75
IH2-1	1	1.53777e+09	0	20180924 09:23:11	09:23:11	1.53777e+09	0.00933207	26.9282	400.926	322.738	32.8234	40.7754	0.678008	3.4322	0.611445	0.387588	316.968	25.5406	26.0039	3.37504	55.1345	1.86278	3.37861	1.51225	-411.544	3.31216	0.206215	-91.0581	0.0199434	-0.447245	4.82892	0	0	1	0	53848.8	2000	1686	0.843	0.188	1.53777e+09	400.926	423.925	18.3159	11.446	500.07	101.603	0.100067	26.0218
IH2-1	2	1.53777e+09	105.1	20180924 09:24:56	09:24:56	1.53777e+09	0.00870226	24.7428	400.034	322.792	32.8306	40.6867	0.627351	3.44794	0.570149	0.361047	237.726	25.5428	26.0173	3.37771	54.3662	1.86535	3.43108	1.51237	-383.77	49.2968	3.0594	-93.6879	0.0200666	-0.450007	4.85328	0	0	1	0	54120.5	1500	1264.5	0.843	0.188	1.53777e+09	400.034	421.201	18.3402	11.9335	500.023	101.608	0.100009	26.2825
IH2-1	3	1.53777e+09	187.1	20180924 09:26:18	09:26:18	1.53777e+09	0.00822765	21.5948	399.974	329.268	33.4889	40.6802	0.602689	3.43677	0.549537	0.347845	158.484	25.4722	26.0407	3.38239	54.6132	1.89918	3.4775	1.48322	-362.839	87.009	5.42424	-111.923	0.0199792	-0.448046	4.83599	0	0	1	0	53853.5	999.998	842.998	0.843	0.188	1.53777e+09	399.974	418.637	18.673	12.6179	500.034	101.607	0.100081	26.5103
IH2-1	4	1.53777e+09	266.1	20180924 09:27:37	09:27:37	1.53777e+09	0.00772195	15.9855	400.001	342.906	34.878	40.6853	0.569661	3.44552	0.522039	0.330221	79.2421	25.3899	26.0524	3.38474	54.5378	1.91944	3.51946	1.4653	-340.538	122.877	7.64908	-130.77	0.0200476	-0.449582	4.84953	0	0	1	0	53993.8	500.001	421.501	0.843	0.188	1.53777e+09	400.001	414.306	18.8711	13.1892	500.024	101.613	0.0999887	26.7139
IH2-1	5	1.53777e+09	359.1	20180924 09:29:10	09:29:10	1.53777e+09	0.00745208	10.5643	400.007	358.653	36.4803	40.6867	0.55799	3.42771	0.511998	0.323815	39.6215	25.2818	26.0106	3.37638	54.8404	1.93458	3.52765	1.4418	-328.637	137.266	8.58907	-143.16	0.0199084	-0.446458	4.82197	0	0	1	0	53627	250.004	210.753	0.843	0.187999	1.53777e+09	400.007	410.166	19.0196	13.5368	499.996	101.615	0.0999183	26.7534
IH2-1	6	1.53777e+09	457.1	20180924 09:30:48	09:30:48	1.53777e+09	0.00730321	5.64454	399.98	373.449	37.9868	40.6856	0.549456	3.42685	0.50479	0.319204	19.0178	25.2264	26.0064	3.37554	55.0078	1.94235	3.53105	1.43318	-322.072	141.037	8.82781	-153.189	0.0199017	-0.446308	4.82064	0	0	1	0	53606.8	119.999	101.159	0.843	0.187999	1.53777e+09	399.98	406.404	19.0953	13.7227	500.02	101.619	0.0999741	26.7698
IH2-1	7	1.53777e+09	559.6	20180924 09:32:30	09:32:30	1.53777e+09	0.00716788	2.56698	400.073	382.876	38.9458	40.695	0.536938	3.42925	0.494227	0.312446	9.51004	25.1984	26.002	3.37466	54.918	1.93793	3.52877	1.43673	-316.104	139.916	8.75082	-157.927	0.0199204	-0.446728	4.82435	0	0	1	0	53657.2	60.0071	50.5859	0.842999	0.187998	1.53777e+09	400.073	404.149	19.0518	13.7783	499.999	101.619	0.099996	26.7588
IH2-1	8	1.53777e+09	648.6	20180924 09:33:59	09:33:59	1.53777e+09	0.00704203	0.945643	400.073	387.936	39.4639	40.6986	0.525919	3.43697	0.484955	0.306511	4.75437	25.1921	26.0011	3.37448	54.9028	1.93584	3.52595	1.43863	-310.553	137.877	8.60334	-159.319	0.0199807	-0.448081	4.83629	0	0	1	0	53815.7	29.9983	25.2886	0.843002	0.188004	1.53777e+09	400.073	402.895	19.0296	13.849	500.04	101.628	0.100003	26.7452
IH2-1	9	1.53777e+09	745.1	20180924 09:35:36	09:35:36	1.53777e+09	0.00688966	0.227038	399.973	390.158	39.6912	40.6896	0.514814	3.43498	0.475472	0.300454	2.37795	25.1887	25.999	3.37406	55.0565	1.93845	3.52085	1.43561	-303.834	133.631	8.34208	-159.483	0.0199651	-0.447732	4.83321	0	0	1	0	53780	15.0047	12.6489	0.842998	0.187996	1.53777e+09	399.973	402.21	19.0547	13.986	500.008	101.631	0.0999353	26.7206
IH2-1	10	1.53777e+09	833.1	20180924 09:37:04	09:37:04	1.53777e+09	0.00676297	-0.547652	399.996	392.751	39.9553	40.6924	0.503852	3.42111	0.465961	0.294392	0	25.1761	25.9983	3.37392	55.059	1.93591	3.51606	1.43801	-298.247	128.96	8.08216	-161.205	0.0198568	-0.445302	4.81175	0	0	1	0	53503.9	0	0	0	0	1.53777e+09	399.996	401.614	19.0295	14.0542	500.041	101.632	0.100018	26.6975
IH2-1	11	1.53777e+09	954.6	20180924 09:39:05	09:39:05	1.53777e+09	0.00876368	23.9722	399.481	324.125	32.9752	40.6416	0.625994	3.43207	0.56879	0.360197	316.966	25.3762	25.8833	3.35103	54.9096	1.82338	3.3207	1.52764	-386.478	-28.3836	-1.76357	-99.659	0.0199424	-0.447222	4.82872	0	0	1	0	53899.5	1999.99	1685.99	0.843	0.188	1.53777e+09	399.481	420.085	17.9227	11.468	500.02	101.636	0.10001	25.7299
IH2-2	Const	S
IH2-2		5.55
IH2-2	12	1.53778e+09	3828.4	20180924 10:26:59	10:26:59	1.53778e+09	0.00751142	22.121	399.956	318.41	32.4176	40.7199	0.528018	2.96088	0.480739	0.304356	316.968	25.6602	26.0221	3.37867	55.0212	1.82859	3.32342	1.55009	-331.254	-44.4401	-3.20309	-61.9292	0.0199422	-0.447216	4.82866	0	0	1	0	53898	2000	1686	0.843	0.188	1.53778e+09	399.956	427.845	17.9606	9.77267	500	101.711	0.0999457	25.7437
IH2-2	13	1.53778e+09	3934.4	20180924 10:28:45	10:28:45	1.53778e+09	0.00704283	20.3468	399.996	320.766	32.6552	40.7212	0.498953	2.96204	0.456527	0.28884	237.726	25.5764	25.9846	3.37118	54.5496	1.84086	3.37466	1.53032	-310.589	2.7786	0.200415	-69.8837	0.0199533	-0.447466	4.83086	0	0	1	0	53880.1	1500	1264.5	0.843	0.188	1.53778e+09	399.996	425.707	18.0824	10.4065	500.018	101.704	0.100044	26.002
IH2-2	14	1.53778e+09	4016.4	20180924 10:30:07	10:30:07	1.53778e+09	0.00658688	17.7128	399.956	325.72	33.1635	40.7219	0.465489	2.96098	0.428325	0.270794	158.484	25.3291	26.084	3.39107	54.9662	1.86574	3.39434	1.52533	-290.481	2.60201	0.187931	-129.208	0.0199431	-0.447238	4.82886	0	0	1	0	53836.3	1000	843	0.843	0.188	1.53778e+09	399.956	422.541	18.3246	11.1473	500.011	101.716	0.0999749	26.1003
IH2-2	15	1.53778e+09	4120.4	20180924 10:31:51	10:31:51	1.53778e+09	0.00610645	13.3944	399.915	338.326	34.4463	40.7169	0.434712	2.96616	0.402168	0.254075	79.2425	25.1248	26.0421	3.38267	54.8559	1.87668	3.4211	1.506	-269.294	30.5591	2.2043	-157.288	0.0199928	-0.448352	4.83869	0	0	1	0	53941	500.002	421.502	0.843	0.188	1.53778e+09	399.915	417.491	18.4324	11.7801	500.069	101.714	0.0999584	26.2332
IH2-2	16	1.53778e+09	4231	20180924 10:33:42	10:33:42	1.53778e+09	0.00577577	9.01349	399.971	353.515	35.9917	40.7215	0.410637	2.96556	0.381462	0.240862	39.6205	25.0255	26.0375	3.38175	54.8023	1.88005	3.43061	1.5017	-254.711	38.8027	2.80009	-173.488	0.019987	-0.448223	4.83754	0	0	1	0	53917.5	249.997	210.747	0.843	0.188	1.53778e+09	399.971	412.539	18.4661	12.174	500.049	101.711	0.100032	26.2802
IH2-2	17	1.53778e+09	4333	20180924 10:35:24	10:35:24	1.53778e+09	0.00555834	4.95317	399.876	370.273	37.6997	40.7138	0.408452	2.95851	0.379511	0.239624	19.0195	24.9228	25.8424	3.34292	55.209	1.89004	3.42343	1.45288	-245.123	64.1665	4.63607	-157.301	0.0199194	-0.446706	4.82416	0	0	1	0	53748.9	120.008	101.167	0.843	0.188001	1.53778e+09	399.876	407.841	18.5633	12.5082	500.01	101.716	0.0999683	26.2447
IH2-2	18	1.53778e+09	4431.5	20180924 10:37:02	10:37:02	1.53778e+09	0.00547225	2.3386	400.148	380.637	38.7561	40.7427	0.389783	2.96807	0.363415	0.229355	9.50935	24.9051	26.0004	3.37434	54.8994	1.88073	3.42577	1.49361	-241.326	40.9478	2.95148	-187.918	0.0200112	-0.448764	4.84232	0	0	1	0	53984.4	60.0042	50.5834	0.842997	0.187994	1.53778e+09	400.148	405.174	18.4713	12.5098	500.042	101.719	0.0999905	26.2563
IH2-2	19	1.53778e+09	4523	20180924 10:38:34	10:38:34	1.53778e+09	0.0052967	0.900096	400.032	386.539	39.3582	40.7321	0.374925	2.96749	0.350457	0.221101	4.75477	24.8919	26.0102	3.3763	54.8913	1.87709	3.41965	1.49921	-233.584	34.5244	2.48872	-191.816	0.0200056	-0.448639	4.84121	0	0	1	0	53975.5	30.0005	25.2905	0.843002	0.188006	1.53778e+09	400.032	403.383	18.435	12.6641	500.004	101.722	0.0999959	26.226
IH2-2	20	1.53778e+09	4616	20180924 10:40:07	10:40:07	1.53778e+09	0.00511302	0.221609	399.989	389.46	39.6584	40.7305	0.359928	2.9688	0.337324	0.21274	2.3772	24.886	25.997	3.37366	54.8103	1.86992	3.41162	1.50374	-225.484	30.2822	2.18138	-190.643	0.0200181	-0.44892	4.8437	0	0	1	0	54015.3	15.0004	12.6453	0.842997	0.187991	1.53778e+09	399.989	402.505	18.3633	12.7923	500.021	101.729	0.0999931	26.1862
IH2-2	21	1.53778e+09	4708	20180924 10:41:39	10:41:39	1.53778e+09	0.00494507	-0.597666	400.175	393.485	40.067	40.7482	0.34429	2.97315	0.323575	0.203992	0	24.9342	26.0636	3.38698	54.7864	1.87099	3.41506	1.51599	-218.078	22.3923	1.61134	-194.074	0.0200599	-0.449857	4.85196	0	0	1	0	54120.2	0	0	0	0	1.53778e+09	400.175	401.708	18.3744	12.9868	500.053	101.726	0.0999337	26.2033
IH2-2	22	1.53778e+09	4822.5	20180924 10:43:33	10:43:33	1.53778e+09	0.00614032	19.763	399.111	310.702	31.6394	40.6423	0.423913	2.97173	0.392957	0.248191	316.967	24.6293	25.6595	3.30687	57.3523	1.7552	3.06038	1.55167	-270.788	-208.18	-14.8195	-176.82	0.0200463	-0.449552	4.84927	0	0	1	0	54420.4	1999.99	1685.99	0.843	0.188	1.53778e+09	399.111	423.766	17.2362	10.5385	500.043	101.732	0.100006	24.3601
IH2-3	Const	S
IH2-3		5.1
IH2-3	23	1.53778e+09	7711.8	20180924 11:31:43	11:31:43	1.53778e+09	0.00323927	11.9116	399.945	296.272	30.1851	40.7476	0.207704	3.06673	0.200193	0.125773	316.968	26.1621	25.9971	3.37368	54.9801	1.76672	3.21339	1.60696	-142.852	-135.59	-9.40756	29.1182	0.0199438	-0.447253	4.82898	20	4	1.00056	0.0555801	54006.1	2000	1686	0.843	0.188	1.53778e+09	399.945	413.409	17.3407	14.0959	500.02	101.783	0.100085	25.177
IH2-3	24	1.53778e+09	7817.8	20180924 11:33:29	11:33:29	1.53778e+09	0.00309943	11.05	400.066	301.635	30.7327	40.7615	0.203504	3.06791	0.196291	0.123309	237.726	26.0055	25.8072	3.33595	54.1678	1.76745	3.26293	1.5685	-136.685	-61.6932	-4.28021	35.0676	0.0199546	-0.447494	4.83112	20	4	1.00056	0.0555991	53987.7	1500	1264.5	0.843	0.188	1.53778e+09	400.066	412.595	17.3472	14.2425	500.02	101.787	0.0999827	25.4342
IH2-3	25	1.53778e+09	7890.8	20180924 11:34:42	11:34:42	1.53778e+09	0.00280093	10.117	400.042	301.445	30.7146	40.7607	0.18525	3.08592	0.179286	0.112574	158.484	26.3279	26.1011	3.3945	54.2143	1.8436	3.40058	1.55089	-123.521	5.04096	0.349429	40.3531	0.0201191	-0.451185	4.86367	20	4	1.00055	0.0552916	54287.8	1000	843	0.843	0.188	1.53778e+09	400.042	411.499	18.0939	15.2901	499.978	101.791	0.0999298	26.1314
IH2-3	26	1.53778e+09	7975.4	20180924 11:36:06	11:36:06	1.53778e+09	0.00268033	8.30137	400.086	317.008	32.3002	40.7651	0.183443	3.06992	0.177564	0.11149	79.2424	26.0354	25.9186	3.35804	54.2787	1.85937	3.42559	1.49867	-118.203	55.7422	3.88295	20.6648	0.0199728	-0.447905	4.83474	19	4	1.00053	0.0529165	53887	500.003	421.503	0.843	0.188	1.53778e+09	400.086	409.642	18.2486	15.5662	500.038	101.791	0.0999634	26.2554
IH2-3	27	1.53778e+09	8109.8	20180924 11:38:21	11:38:21	1.53778e+09	0.00264445	6.36019	399.927	333.87	34.021	40.7522	0.182521	3.0966	0.176748	0.110971	39.6206	25.9956	26.024	3.37905	54.7305	1.89392	3.46044	1.48514	-116.62	67.2617	4.65146	-5.08669	0.0202169	-0.453378	4.88299	18	4	1.0005	0.049578	54486.7	249.997	210.748	0.843	0.188	1.53778e+09	399.927	407.49	18.5862	15.9403	499.995	101.799	0.100078	26.4269
IH2-3	28	1.53778e+09	8222.4	20180924 11:40:13	11:40:13	1.53778e+09	0.00255965	3.63829	400.001	357.15	36.3932	40.7597	0.17672	3.07831	0.171271	0.10752	19.0194	25.9258	26.0203	3.37831	54.6679	1.89483	3.46608	1.48348	-112.881	72.0589	5.01342	-16.7889	0.0200495	-0.449624	4.84991	18	4	1.0005	0.0499791	54049.5	120.009	101.168	0.843	0.187999	1.53778e+09	400.001	404.754	18.5952	16.0345	500.057	101.799	0.0999767	26.4545
IH2-3	29	1.53778e+09	8307.4	20180924 11:41:38	11:41:38	1.53778e+09	0.00243177	1.53927	400.11	375.973	38.3116	40.7712	0.168888	3.06586	0.163885	0.102865	9.50817	25.8762	25.9926	3.37278	54.8965	1.89987	3.46083	1.47291	-107.241	72.0982	5.03517	-20.5997	0.0199359	-0.447075	4.82742	18	4	1.0005	0.0502482	53760.2	59.994	50.575	0.843001	0.188001	1.53778e+09	400.11	402.672	18.6445	16.2113	499.942	101.8	0.0999827	26.4288
IH2-3	30	1.53778e+09	8394.9	20180924 11:43:06	11:43:06	1.53778e+09	0.00231773	0.621152	400.05	384.388	39.1699	40.7659	0.160185	3.07754	0.155693	0.0977013	4.75464	25.8708	25.9976	3.37378	54.8145	1.89604	3.45901	1.47774	-102.212	70.0666	4.87462	-22.516	0.0200425	-0.449467	4.84852	18	4	1.0005	0.0499901	54037.7	30.0002	25.2902	0.843001	0.188003	1.53778e+09	400.05	401.629	18.6065	16.2876	500.003	101.802	0.0999868	26.4199
IH2-3	31	1.53778e+09	8481.9	20180924 11:44:33	11:44:33	1.53778e+09	0.00220545	-0.153049	400.082	392.325	39.9787	40.7691	0.152169	3.0759	0.148107	0.0929229	2.37616	25.8583	26.0047	3.3752	54.9298	1.89704	3.45357	1.47816	-97.2604	64.4242	4.48403	-25.9761	0.0200275	-0.44913	4.84555	17	3	1.00047	0.0472412	54003.8	14.993	12.6391	0.843	0.188001	1.53778e+09	400.082	400.826	18.6163	16.4096	499.982	101.802	0.0999514	26.3932
IH2-3	32	1.53778e+09	8572.9	20180924 11:46:04	11:46:04	1.53778e+09	0.00200958	-0.587385	399.975	397.437	40.5013	40.7599	0.137694	3.08201	0.134365	0.0842705	0	25.8677	26.0071	3.37568	54.8398	1.89094	3.44811	1.48474	-88.6227	59.7002	4.14649	-24.776	0.0200833	-0.450382	4.85659	17	3	1.00047	0.0471111	54152.9	0	0	0	0	1.53778e+09	399.975	400.196	18.5557	16.545	500.019	101.806	0.10003	26.3664
IH2-3	33	1.53778e+09	8674.9	20180924 11:47:46	11:47:46	1.53778e+09	0.00259325	9.56823	399.409	295.659	30.1282	40.7006	0.165589	3.07125	0.160784	0.10091	316.967	25.9185	26.1318	3.40066	57.3488	1.79904	3.13701	1.60162	-114.362	-224.887	-15.5593	-37.8421	0.019985	-0.448177	4.83714	17	3	1.00047	0.0470814	54187	1999.99	1685.99	0.843	0.188	1.53778e+09	399.409	410.221	17.6546	15.0573	499.976	101.802	0.100044	24.7736
IH3-1	Const	S
IH3-1		3.45
IH3-1	34	1.53797e+09	5388.7	20180926 16:35:43	16:35:43	1.53797e+09	0.00604929	15.006	399.969	327.044	33.2225	40.6305	0.397643	3.52747	0.374313	0.235928	316.966	25.5629	26.0001	3.37428	54.7641	1.77418	3.23967	1.6001	-266.774	-130.497	-7.87709	-88.1811	0.0199749	-0.447951	4.83515	0	0	1	0	54055.7	1999.99	1685.99	0.843	0.188	1.53797e+09	399.969	411.992	17.4651	13.3642	500.026	101.484	0.100071	25.3139
IH3-1	35	1537972656	5501.2	20180926 16:37:36	16:37:36	1537972656	0.00558904	14.5958	399.996	324.32	32.9447	40.632	0.368813	3.52459	0.348636	0.219618	237.726	25.6945	26.0852	3.39131	54.3149	1.80449	3.32228	1.58681	-246.477	-65.9931	-3.99696	-78.7411	0.0199532	-0.447464	4.83085	0	0	1	0	53922.6	1500	1264.5	0.843	0.188	1537972656	399.996	411.612	17.7641	13.9754	499.899	101.481	0.0999217	25.7379
IH3-1	36	1537972742	5587.2	20180926 16:39:02	16:39:02	1537972742	0.00532994	13.4682	400.017	328.715	33.3932	40.6365	0.362703	3.51731	0.343131	0.216128	158.485	25.5801	26.0146	3.37717	54.6488	1.83972	3.36644	1.53746	-235.05	-10.2018	-0.619639	-87.3864	0.0198982	-0.446231	4.81997	0	0	1	0	53740.2	1000.01	843.008	0.843	0.188	1537972742	400.017	410.781	18.1098	14.4988	500.008	101.487	0.0999243	25.9608
IH3-1	37	1537972848	5693.2	20180926 16:40:48	16:40:48	1537972848	0.00503318	11.1552	400.013	338.102	34.3478	40.6373	0.352272	3.51425	0.333764	0.210184	79.2418	25.5198	26.0072	3.3757	55.0625	1.88337	3.42042	1.49233	-221.963	42.1738	2.56715	-97.9804	0.0198752	-0.445714	4.81539	0	0	1	0	53632.2	499.998	421.498	0.843	0.188	1537972848	400.013	409.099	18.5389	15.1305	500.016	101.49	0.0999832	26.2298
IH3-1	38	1.53797e+09	5816.7	20180926 16:42:51	16:42:51	1.53797e+09	0.00494558	8.43572	399.967	350.088	35.5675	40.635	0.34543	3.52366	0.327659	0.206307	39.6213	25.4758	26.0216	3.37857	54.6791	1.88484	3.4471	1.49373	-218.1	64.551	3.92164	-110.006	0.0199462	-0.447306	4.82946	0	0	1	0	53792.5	250.001	210.751	0.843	0.188001	1.53797e+09	399.967	407.152	18.5523	15.2034	500.036	101.496	0.100001	26.3614
IH3-1	39	1537973069	5914.2	20180926 16:44:29	16:44:29	1537973069	0.00476301	4.86407	400.027	366.539	37.2418	40.6443	0.334025	3.51395	0.317334	0.199764	19.017	25.4605	26.0246	3.37917	54.7766	1.89373	3.45718	1.48545	-210.049	73.1822	4.45947	-113.39	0.0198729	-0.445663	4.81495	0	0	1	0	53594.2	119.993	101.154	0.843	0.188	1537973069	400.027	404.698	18.6383	15.413	499.988	101.504	0.0999949	26.4109
IH3-1	40	1537973165	6010.2	20180926 16:46:05	16:46:05	1537973165	0.00461381	2.46594	400.091	378.109	38.4212	40.6549	0.323666	3.52313	0.308008	0.193849	9.50793	25.4477	26.0082	3.3759	54.7643	1.89323	3.45706	1.48266	-203.469	76.3744	4.64147	-112.945	0.0199422	-0.447217	4.82866	0	0	1	0	53773.8	59.9935	50.5745	0.842999	0.187999	1537973165	400.091	403.066	18.6316	15.5076	500.034	101.514	0.10001	26.4103
IH3-1	41	1537973252	6097.2	20180926 16:47:32	16:47:32	1537973252	0.00445064	1.04573	400.057	385.15	39.139	40.6538	0.312421	3.51535	0.297774	0.187368	4.75431	25.4563	26.0029	3.37484	54.8315	1.89538	3.45673	1.47946	-196.273	76.9071	4.68402	-109.928	0.0198835	-0.445901	4.81705	0	0	1	0	53622.4	29.9994	25.2894	0.842998	0.187996	1537973252	400.057	402.007	18.6516	15.6381	500.027	101.52	0.100002	26.4087
IH3-1	42	1.53797e+09	6190.7	20180926 16:49:05	16:49:05	1.53797e+09	0.00427487	0.255449	399.984	389.186	39.5518	40.6492	0.299393	3.51934	0.285929	0.179865	2.37571	25.4695	26.003	3.37486	54.8631	1.89485	3.45377	1.48001	-188.522	74.2242	4.51517	-107.407	0.0199136	-0.446575	4.823	0	0	1	0	53702.9	14.9895	12.6362	0.843003	0.188008	1.53797e+09	399.984	401.34	18.6451	15.7506	500.028	101.527	0.10003	26.3942
IH3-1	43	1537973441	6286.2	20180926 16:50:41	16:50:41	1537973441	0.00406085	-0.437737	400.099	393.226	39.9632	40.6617	0.283494	3.52565	0.271412	0.170675	0	25.4827	25.9964	3.37354	54.8669	1.89236	3.44901	1.48118	-179.084	71.1641	4.32062	-103.599	0.0199612	-0.447644	4.83244	0	0	1	0	53830.5	0	0	0	0	1537973441	400.099	400.918	18.6203	15.8706	500.021	101.529	0.100041	26.3708
IH3-1	44	1.53797e+09	6411.7	20180926 16:52:46	16:52:46	1.53797e+09	0.00507835	11.07	399.766	333.366	33.88	40.6282	0.325234	3.52505	0.309436	0.194753	316.966	25.5617	25.9651	3.3673	54.438	1.7413	3.19868	1.626	-223.955	-164.406	-9.91834	-81.313	0.0199566	-0.447541	4.83153	0	0	1	0	54048.1	1999.99	1685.99	0.843	0.188	1.53797e+09	399.766	408.804	17.1337	13.6901	500.062	101.53	0.100071	25.1
IH3-2	Const	S
IH3-2		6.15
IH3-2	45	1.53797e+09	7555.8	20180926 17:11:50	17:11:50	1.53797e+09	0.0042147	12.9726	400.132	313.363	31.8481	40.6667	0.279444	2.82705	0.264955	0.166836	316.968	26.2581	26.0004	3.37434	55.0497	1.79878	3.26756	1.57555	-185.868	-82.653	-6.22974	42.217	0.019886	-0.445958	4.81755	0	0	1	0	53800.1	2000	1686	0.843	0.188	1.53797e+09	400.132	418.16	17.6988	12.6072	500.071	101.533	0.100092	25.4581
IH3-2	46	1.53797e+09	7651.3	20180926 17:13:26	17:13:26	1.53797e+09	0.00396339	12.4972	399.951	312.008	31.7097	40.6474	0.264208	2.83726	0.251261	0.158149	237.727	26.147	25.9391	3.36212	54.086	1.7997	3.32748	1.56242	-174.786	-26.7378	-2.01051	34.1934	0.0199903	-0.448297	4.8382	0	0	1	0	54015.3	1500.01	1264.51	0.843	0.188	1.53797e+09	399.951	417.271	17.7082	12.9199	500.036	101.531	0.100045	25.7643
IH3-2	47	1.53797e+09	7717.8	20180926 17:14:32	17:14:32	1.53797e+09	0.00375769	11.7038	400.026	315.074	32.0219	40.6558	0.256281	2.83157	0.244057	0.153585	158.484	26.0739	26.0249	3.37923	54.5844	1.85471	3.39787	1.52452	-165.714	14.197	1.07202	8.0388	0.0199322	-0.446993	4.82669	0	0	1	0	53800.9	1000	843	0.843	0.188	1.53797e+09	400.026	416.272	18.2491	13.7111	499.957	101.533	0.0999053	26.1179
IH3-2	48	1.53797e+09	7814	20180926 17:16:08	17:16:08	1.53797e+09	0.00353581	9.96001	399.998	324.082	32.9364	40.6518	0.246686	2.83017	0.235333	0.148059	79.2422	25.9139	26.0197	3.37819	54.7887	1.89082	3.4511	1.48738	-155.929	55.1424	4.1713	-17.3731	0.0199179	-0.446672	4.82386	0	0	1	0	53716.6	500.001	421.501	0.843	0.188	1.53797e+09	399.998	413.988	18.6049	14.3369	500.015	101.53	0.0999543	26.3811
IH3-2	49	1.53798e+09	7919	20180926 17:17:53	17:17:53	1.53798e+09	0.00345375	7.73697	399.974	338.082	34.361	40.6514	0.242443	2.82452	0.231447	0.145601	39.6205	25.7962	26.0241	3.37907	54.7745	1.90183	3.47211	1.47724	-152.311	70.0316	5.31105	-37.3474	0.0198603	-0.44538	4.81245	0	0	1	0	53549.1	249.997	210.747	0.843	0.188	1.53798e+09	399.974	411.189	18.7124	14.544	500.027	101.535	0.0999819	26.484
IH3-2	50	1.53798e+09	8023	20180926 17:19:37	17:19:37	1.53798e+09	0.00328932	4.6933	399.946	357.213	36.3068	40.6501	0.230962	2.82839	0.220973	0.138969	19.0186	25.7269	26.0166	3.37757	54.7985	1.90392	3.47441	1.47365	-145.059	72.9789	5.52711	-47.5345	0.0198997	-0.446265	4.82026	0	0	1	0	53649.2	120.001	101.161	0.843001	0.188003	1.53798e+09	399.946	407.336	18.7322	14.7626	500.06	101.539	0.0999772	26.4952
IH3-2	51	1.53798e+09	8114.5	20180926 17:21:09	17:21:09	1.53798e+09	0.00312773	2.22915	400.093	374.032	38.0162	40.6651	0.218924	2.83278	0.20994	0.131989	9.50855	25.6867	26.0088	3.37602	54.8034	1.90109	3.46892	1.47493	-137.933	70.1906	5.30676	-52.9271	0.0199446	-0.447271	4.82915	0	0	1	0	53770.2	59.9962	50.5768	0.843001	0.188002	1.53798e+09	400.093	404.374	18.7043	14.9292	500.007	101.539	0.100052	26.4684
IH3-2	52	1.53798e+09	8207	20180926 17:22:41	17:22:41	1.53798e+09	0.00287235	0.940298	400.105	383.055	38.9345	40.6675	0.200294	2.83235	0.192745	0.12112	4.75545	25.6989	26.0011	3.37448	54.8334	1.89907	3.46334	1.47541	-126.671	67.187	5.07956	-49.6486	0.0199402	-0.447173	4.82828	0	0	1	0	53763.8	30.0058	25.2949	0.843	0.188	1.53798e+09	400.105	402.675	18.6839	15.2171	500.026	101.542	0.100023	26.4411
IH3-2	53	1.53798e+09	8304.5	20180926 17:24:19	17:24:19	1.53798e+09	0.0026139	0.169731	400.084	389.129	39.553	40.6666	0.180746	2.83388	0.174578	0.109648	2.3772	25.6964	25.9991	3.37408	54.8038	1.89159	3.45157	1.48248	-115.273	58.7134	4.43521	-49.7474	0.0199558	-0.447522	4.83136	0	0	1	0	53814.5	14.9992	12.6444	0.843002	0.188005	1.53798e+09	400.084	401.579	18.6098	15.4547	500.027	101.545	0.100057	26.3834
IH3-2	54	1.53798e+09	8416	20180926 17:26:10	17:26:10	1.53798e+09	0.00235158	-0.573969	400.021	396.329	40.2841	40.6594	0.161306	2.83237	0.156371	0.0981626	0	25.7194	26.0074	3.37574	54.7687	1.88675	3.44494	1.48899	-103.705	52.4368	3.9627	-47.3052	0.0199404	-0.447177	4.82832	0	0	1	0	53780.5	0	0	0	0	1.53798e+09	400.021	400.472	18.5625	15.7241	500.062	101.543	0.100055	26.3508
IH3-2	55	1.53798e+09	8545	20180926 17:28:19	17:28:19	1.53798e+09	0.0029211	8.78851	399.783	312.441	31.7571	40.6347	0.185658	2.82869	0.179144	0.112531	316.966	26.1367	25.9171	3.35774	54.8208	1.74196	3.17756	1.61578	-128.821	-141.566	-10.6344	35.9452	0.0199028	-0.446333	4.82087	0	0	1	0	53928.5	1999.99	1685.99	0.843	0.188	1.53798e+09	399.783	412.029	17.1382	13.6069	500.011	101.542	0.0999902	24.9888
IH3-3	Const	S
IH3-3		6
IH3-3	56	1.53798e+09	9642.6	20180926 17:46:37	17:46:37	1.53798e+09	0.00310422	10.3975	399.913	301.035	30.5993	40.65	0.191768	2.85909	0.184898	0.116158	316.966	25.8408	26.0203	3.37831	54.7225	1.71453	3.13314	1.66378	-136.896	-195.356	-14.5094	-29.7955	0.0199	-0.446272	4.82032	0	0	1	0	53964.2	1999.99	1685.99	0.843	0.188	1.53798e+09	399.913	413.88	16.8675	13.2052	499.991	101.547	0.0999863	24.7529
IH3-3	57	1.53798e+09	9761.1	20180926 17:48:35	17:48:35	1.53798e+09	0.00287677	10.2502	400.01	298.429	30.3326	40.6574	0.182642	2.86232	0.176406	0.110796	237.726	26.0317	26.0825	3.39077	54.6412	1.77536	3.24913	1.6154	-126.866	-111.044	-8.26596	-8.44958	0.0199325	-0.447	4.82675	0	0	1	0	53938	1500	1264.5	0.843	0.188	1.53798e+09	400.01	413.691	17.467	14.0752	500.004	101.541	0.0998967	25.3629
IH3-3	58	1.53798e+09	9846.1	20180926 17:50:00	17:50:00	1.53798e+09	0.0026888	9.64946	399.96	300.187	30.5119	40.6531	0.174753	2.86533	0.16904	0.106148	158.484	26.1897	26.1104	3.39636	54.1325	1.8211	3.36415	1.57527	-118.576	-24.8861	-1.85625	13.1654	0.0199628	-0.447679	4.83275	0	0	1	0	53910.7	1000	843	0.843	0.188	1.53798e+09	399.96	412.828	17.9166	14.7483	500.072	101.543	0.0999965	25.9493
IH3-3	59	1.53798e+09	9938.1	20180926 17:51:32	17:51:32	1.53798e+09	0.00253308	8.35386	399.996	310.631	31.5744	40.658	0.170355	2.86664	0.164924	0.103551	79.242	26.1257	26.0957	3.39341	54.455	1.87267	3.43893	1.52075	-111.709	34.8502	2.60294	4.9861	0.0199759	-0.447974	4.83535	0	0	1	0	53877.8	500.001	421.501	0.843	0.188	1.53798e+09	399.996	411.235	18.4234	15.4401	500.067	101.546	0.100064	26.3212
IH3-3	60	1.53798e+09	10035.1	20180926 17:53:09	17:53:09	1.53798e+09	0.0024981	6.37641	400.016	330.432	33.5878	40.6609	0.172387	2.86221	0.16682	0.104748	39.6199	26.039	26.0432	3.38289	54.7937	1.90029	3.46808	1.4826	-110.166	64.9789	4.86296	-0.704331	0.0199314	-0.446975	4.82653	0	0	1	0	53737	249.994	210.745	0.843	0.187999	1.53798e+09	400.016	408.866	18.6948	15.7534	500.047	101.548	0.100062	26.4643
IH3-3	61	1.53798e+09	10153.6	20180926 17:55:08	17:55:08	1.53798e+09	0.00228829	3.84842	399.976	350.808	35.6572	40.6548	0.15717	2.86856	0.152538	0.0957413	19.0182	25.9956	26.0399	3.38223	54.6228	1.89705	3.47299	1.48519	-100.913	69.3451	5.17877	-7.37138	0.0199953	-0.448408	4.83918	0	0	1	0	53897.7	120	101.16	0.843001	0.188001	1.53798e+09	399.976	405.692	18.6638	15.9693	500.036	101.543	0.100031	26.4883
IH3-3	62	1.53798e+09	10240.6	20180926 17:56:35	17:56:35	1.53798e+09	0.00201534	1.82642	400.116	369.348	37.542	40.6694	0.138402	2.86424	0.134791	0.084561	9.50831	25.965	26.0172	3.37769	54.7781	1.89739	3.46377	1.48031	-88.8766	65.7816	4.91839	-8.66824	0.0199518	-0.447433	4.83057	0	0	1	0	53793.4	59.9956	50.5763	0.843	0.187999	1.53798e+09	400.116	403.275	18.667	16.294	500.056	101.544	0.10002	26.4432
IH3-3	63	1.53798e+09	10330.6	20180926 17:58:05	17:58:05	1.53798e+09	0.00167764	0.608033	400.123	382.065	38.8353	40.6709	0.11413	2.85944	0.111658	0.0700039	4.7536	25.9541	26.026	3.37945	54.8483	1.89184	3.44923	1.48761	-73.9839	53.3234	3.99234	-11.9146	0.0199036	-0.446351	4.82102	0	0	1	0	53681.4	29.994	25.285	0.843	0.188001	1.53798e+09	400.123	401.658	18.6121	16.6366	500.05	101.546	0.0999428	26.3719
IH3-3	64	1.53798e+09	10413.7	20180926 17:59:28	17:59:28	1.53798e+09	0.0013384	0.0229823	400.011	390.076	39.6493	40.6591	0.0901875	2.85794	0.0886357	0.0555345	2.37796	25.9289	26.0068	3.37562	54.8443	1.88046	3.42873	1.49515	-59.0233	40.6917	3.04638	-12.9072	0.0198884	-0.446011	4.81802	0	0	1	0	53660.3	15.0047	12.6489	0.842999	0.187997	1.53798e+09	400.011	400.681	18.5003	16.924	500.02	101.545	0.099996	26.2709
IH3-3	65	1537977654	10499.2	20180926 18:00:54	18:00:54	1537977654	0.00110152	-0.652474	400.172	404.779	41.1417	40.6734	0.0735186	2.8732	0.0724893	0.0453971	0	25.9167	26.0149	3.37723	54.8176	1.87264	3.41613	1.50459	-48.5769	30.0041	2.23371	-16.3391	0.020042	-0.449455	4.84842	0	0	1	0	54068.8	0	0	0	0	1537977654	400.172	399.918	18.4243	17.1269	500.026	101.54	0.0999165	26.2086
IH3-3	66	1.53798e+09	10601.7	20180926 18:02:36	18:02:36	1.53798e+09	0.00126023	5.0891	399.75	278.518	28.3088	40.631	0.073695	2.86666	0.0726585	0.0455035	316.967	26.122	26.5384	3.48327	57.0611	1.76587	3.0947	1.7174	-55.5761	-307.859	-22.8407	-69.3087	0.0199762	-0.447979	4.83539	0	0	1	0	54199.6	1999.99	1685.99	0.843	0.188	1.53798e+09	399.75	406.461	17.3736	15.8877	500.034	101.541	0.0999993	24.5464
IH4-1	Const	S
IH4-1		3
IH4-1	23	1.53789e+09	4844.9	20180925 17:05:02	17:05:02	1.53789e+09	0.00825477	23.3353	384.133	305.064	31.4661	39.6218	0.56823	3.70193	0.523844	0.331101	316.968	25.1319	25.9999	3.37424	55.1038	1.78954	3.24758	1.5847	-364.035	-128.728	-7.40566	-183.201	0.0201963	-0.452916	4.87892	0	0	1	0	54656.8	2000	1686	0.843	0.188	1.53789e+09	384.133	400.036	17.3496	12.4829	500.024	103.046	0.100015	25.3549
IH4-1	24	1.53789e+09	4924	20180925 17:06:21	17:06:21	1.53789e+09	0.00770721	21.6052	385.224	307.023	31.6675	39.7335	0.53024	3.70681	0.491421	0.310389	237.726	25.1543	26.0217	3.37859	54.5497	1.80155	3.30259	1.57704	-339.888	-76.7392	-4.4157	-183.317	0.0202313	-0.453702	4.88583	0	0	1	0	54695.9	1500	1264.5	0.843	0.188	1.53789e+09	385.224	399.968	17.4664	12.923	500.017	103.044	0.100008	25.6377
IH4-1	25	1.53789e+09	4986.9	20180925 17:07:24	17:07:24	1.53789e+09	0.00720354	18.7612	387.015	314.44	32.4333	39.9191	0.499136	3.71813	0.464676	0.29332	158.484	25.1138	26.0094	3.37614	54.293	1.81739	3.34738	1.55874	-317.676	-28.9653	-1.66343	-189.821	0.0203127	-0.455527	4.90189	0	0	1	0	54865.2	999.999	843	0.843	0.188	1.53789e+09	387.015	399.943	17.6196	13.3741	500.055	103.046	0.100048	25.8649
IH4-1	26	1.53789e+09	5047.5	20180925 17:08:24	17:08:24	1.53789e+09	0.00682955	14.0601	389.982	332.003	34.2441	40.2243	0.484279	3.70311	0.451646	0.285027	79.2418	25.0014	25.9778	3.36983	54.6453	1.8496	3.38474	1.52023	-301.183	14.8933	0.859439	-206.189	0.0202048	-0.453106	4.88059	0	0	1	0	54551.3	500	421.5	0.843	0.187999	1.53789e+09	389.982	400.015	17.9322	13.9084	500.056	103.044	0.100061	26.0524
IH4-1	27	1.53789e+09	5108	20180925 17:09:25	17:09:25	1.53789e+09	0.00656191	9.35129	392.851	349.819	36.0803	40.5186	0.46417	3.72376	0.434256	0.273937	39.6217	25.0139	26.0006	3.37438	54.3705	1.85537	3.41246	1.519	-289.38	38.1033	2.18838	-209.467	0.0203533	-0.456436	4.90989	0	0	1	0	54910.1	250.006	210.755	0.842999	0.187999	1.53789e+09	392.851	400.009	17.9889	14.1223	499.964	103.04	0.0999207	26.1904
IH4-1	28	1.53789e+09	5193.5	20180925 17:10:50	17:10:50	1.53789e+09	0.00633174	5.03297	395.458	367.451	37.8974	40.786	0.449937	3.71135	0.421681	0.265941	19.0175	25.017	26.0175	3.37775	54.5742	1.86851	3.42379	1.50925	-279.23	45.8198	2.64132	-211.751	0.020264	-0.454434	4.89228	0	0	1	0	54668.9	119.997	101.157	0.843	0.187999	1.53789e+09	395.458	399.98	18.1169	14.3868	500.016	103.036	0.10003	26.2465
IH4-1	29	1.53789e+09	5283.1	20180925 17:12:20	17:12:20	1.53789e+09	0.00607262	2.5189	397.056	378.137	38.9981	40.9492	0.43497	3.71088	0.4085	0.257557	9.51031	25.0273	25.9997	3.3742	54.9091	1.88013	3.42407	1.49407	-267.803	49.6551	2.86254	-205.775	0.0202606	-0.454357	4.8916	0	0	1	0	54659.8	60.0078	50.5866	0.843	0.188001	1.53789e+09	397.056	400.014	18.2303	14.6532	500.007	103.032	0.10004	26.2479
IH4-1	30	1.53789e+09	5380.6	20180925 17:13:57	17:13:57	1.53789e+09	0.00590691	0.947317	398.068	385.029	39.7088	41.0535	0.421513	3.72056	0.396666	0.250026	4.75495	25.0409	26.0099	3.37624	54.8979	1.87959	3.42379	1.49665	-260.495	47.4579	2.72887	-205.553	0.0203302	-0.455919	4.90534	0	0	1	0	54840.1	30.0046	25.2938	0.842996	0.187989	1.53789e+09	398.068	400.047	18.2251	14.7459	500.051	103.032	0.099941	26.2465
IH4-1	31	1.53789e+09	5480.1	20180925 17:15:37	17:15:37	1.53789e+09	0.00573382	0.051466	398.595	389.049	40.1262	41.1107	0.407164	3.72533	0.383958	0.241949	2.37664	25.0541	26.0025	3.37476	54.7687	1.87373	3.42116	1.50103	-252.861	46.3941	2.66401	-201.427	0.0203646	-0.45669	4.91212	0	0	1	0	54931.5	14.9954	12.6412	0.843003	0.188008	1.53789e+09	398.595	399.997	18.167	14.7896	500.058	103.039	0.100013	26.2335
IH4-1	32	1.53789e+09	5571.1	20180925 17:17:08	17:17:08	1.53789e+09	0.00552043	-0.718578	399.152	392.879	40.5212	41.1681	0.393172	3.70597	0.371382	0.233971	0	25.0741	25.9953	3.37332	54.9543	1.87924	3.41965	1.49408	-243.451	46.093	2.66036	-194.697	0.0202253	-0.453566	4.88464	0	0	1	0	54572.6	0	0	0	0	1.53789e+09	399.152	400.043	18.2205	14.9684	499.97	103.039	0.0999314	26.226
IH4-1	33	1.53789e+09	5713.1	20180925 17:19:30	17:19:30	1.53789e+09	0.00666885	20.1458	386.343	300.617	31.0023	39.8432	0.442249	3.73383	0.415073	0.261723	316.966	25.3671	26.0075	3.37576	54.5045	1.76007	3.22922	1.61568	-294.096	-150.551	-8.58335	-136.264	0.0204258	-0.458062	4.92418	0	0	1	0	55269.1	1999.99	1685.99	0.843	0.188	1.53789e+09	386.343	399.977	17.0667	13.1335	499.977	103.029	0.100023	25.2596
IH4-2	Const	S
IH4-2		5.1
IH4-2	34	1.53789e+09	6535.2	20180925 17:33:12	17:33:12	1.53789e+09	0.00577676	19.3328	378.071	287.046	29.6025	38.9897	0.396122	3.11051	0.370079	0.233496	316.967	25.8761	25.9899	3.37224	54.9427	1.80285	3.28133	1.56939	-254.755	-77.3069	-5.2974	-20.393	0.0203446	-0.456242	4.90818	0	0	1	0	55009.1	1999.99	1685.99	0.843	0.188	1.53789e+09	378.071	400.019	17.4817	11.6922	499.982	103.028	0.099953	25.5289
IH4-2	35	1.53789e+09	6595.7	20180925 17:34:12	17:34:12	1.53789e+09	0.00538261	17.8663	379.64	290.96	30.0061	39.1516	0.37531	3.09258	0.351719	0.22182	237.727	25.8373	25.868	3.34799	54.1434	1.80921	3.34151	1.53878	-237.373	-5.45199	-0.376107	-5.47398	0.0201801	-0.452553	4.87572	0	0	1	0	54526.6	1500.01	1264.51	0.843	0.188	1.53789e+09	379.64	399.947	17.5433	12.1496	500.023	103.028	0.100113	25.8353
IH4-2	36	1.53789e+09	6670.2	20180925 17:35:27	17:35:27	1.53789e+09	0.00509759	16.0192	381.661	299.326	30.8695	39.3607	0.364242	3.09774	0.342011	0.215641	158.483	25.8884	26.0291	3.38007	54.9299	1.88216	3.42648	1.49791	-224.804	38.5281	2.66126	-25.1312	0.0202273	-0.453612	4.88504	0	0	1	0	54571.6	999.997	842.997	0.843	0.188	1.53789e+09	381.661	399.987	18.2504	13.1452	499.946	103.03	0.0999887	26.2598
IH4-2	37	1.53789e+09	6763.7	20180925 17:37:00	17:37:00	1.53789e+09	0.00489006	12.3695	385.318	318.536	32.8509	39.7382	0.355894	3.10864	0.334708	0.210991	79.2425	25.8728	26.0573	3.38572	54.7457	1.91772	3.50296	1.46799	-215.652	96.6675	6.66717	-33.0746	0.0203274	-0.455855	4.90478	0	0	1	0	54761.8	500.005	421.504	0.843	0.187999	1.53789e+09	385.318	399.855	18.595	13.7005	500.063	103.031	0.100024	26.6341
IH4-2	38	1.53789e+09	6865.7	20180925 17:38:42	17:38:42	1.53789e+09	0.00471848	8.82048	389.058	338.029	34.861	40.1235	0.347918	3.09966	0.327587	0.20647	39.6211	25.814	26.0347	3.38119	54.8142	1.93402	3.52831	1.44718	-208.085	120.636	8.34854	-39.4795	0.020245	-0.454008	4.88853	0	0	1	0	54526.7	250.002	210.752	0.842999	0.187999	1.53789e+09	389.058	399.926	18.7532	14.0312	500.063	103.03	0.09994	26.7566
IH4-2	39	1.53789e+09	6930.2	20180925 17:39:47	17:39:47	1.53789e+09	0.00462134	4.98799	393.047	360.061	37.1334	40.5353	0.343473	3.10149	0.323653	0.203969	19.0176	25.7605	26.0098	3.37622	54.9087	1.94161	3.53606	1.43461	-203.801	131.107	9.06843	-44.6077	0.0202618	-0.454385	4.89184	0	0	1	0	54563.3	119.996	101.157	0.843	0.188001	1.53789e+09	393.047	399.987	18.8266	14.2019	500.035	103.031	0.100036	26.7939
IH4-2	40	1.53789e+09	7013.7	20180925 17:41:10	17:41:10	1.53789e+09	0.00455755	2.50106	395.632	374.556	38.6276	40.8011	0.339964	3.08805	0.320456	0.201944	9.50883	25.7269	26.0046	3.37518	55.0152	1.94631	3.53777	1.42887	-200.988	132.77	9.22355	-49.4855	0.0201386	-0.451621	4.86751	0	0	1	0	54243.3	59.9993	50.5794	0.842999	0.187998	1.53789e+09	395.632	400.022	18.8726	14.3119	500.029	103.029	0.0999319	26.8021
IH4-2	41	1.53789e+09	7115.7	20180925 17:42:52	17:42:52	1.53789e+09	0.00447732	0.99129	397.172	383.335	39.5322	40.9592	0.332808	3.09325	0.314118	0.197915	4.75557	25.7172	26.0048	3.37522	54.9416	1.94318	3.53681	1.43203	-197.45	132.193	9.16783	-51.3332	0.0201863	-0.452691	4.87693	0	0	1	0	54367.5	30.0073	25.2961	0.842999	0.187996	1.53789e+09	397.172	399.997	18.8426	14.3617	499.991	103.027	0.100095	26.7975
IH4-2	42	1.53789e+09	7223.7	20180925 17:44:40	17:44:40	1.53789e+09	0.00430933	0.169547	398.17	388.328	40.0475	41.0625	0.317805	3.0959	0.300729	0.189413	2.37546	25.7164	26.0159	3.37743	54.8837	1.93773	3.53062	1.4397	-190.041	125.48	8.69399	-53.4919	0.0202105	-0.453234	4.88172	0	0	1	0	54435.5	14.9901	12.6366	0.842994	0.187983	1.53789e+09	398.17	400.093	18.7896	14.4769	500.026	103.028	0.0999837	26.7677
IH4-2	43	1.53789e+09	7320.2	20180925 17:46:17	17:46:17	1.53789e+09	0.0040964	-0.679686	399.047	393.782	40.6091	41.1521	0.30011	3.09309	0.28482	0.179322	0	25.7123	26.009	3.37606	54.8306	1.93102	3.5218	1.44503	-180.651	119.43	8.28026	-52.9411	0.0201848	-0.452658	4.87664	0	0	1	0	54376.8	0	0	0	0	1.53789e+09	399.047	400.021	18.7249	14.6251	500.035	103.026	0.0999465	26.7252
IH4-2	44	1.53789e+09	7472.2	20180925 17:48:49	17:48:49	1.53789e+09	0.00476874	16.6496	381.113	282.804	29.165	39.3034	0.310839	3.10032	0.294505	0.185462	316.967	25.7983	25.9826	3.37079	54.1425	1.7423	3.21798	1.62849	-210.301	-130.64	-8.96635	-32.9413	0.0202511	-0.454144	4.88973	0	0	1	0	54826.9	1999.99	1685.99	0.843	0.188	1.53789e+09	381.113	399.948	16.8945	12.1129	500.035	103.028	0.0999754	25.201
IH4-3	Const	S
IH4-3		5.25
IH4-3	45	1.53789e+09	8629.4	20180925 18:08:06	18:08:06	1.53789e+09	0.00325952	12.5294	385.557	299.227	30.8557	39.7579	0.263216	3.05881	0.251249	0.15806	316.968	26.3442	26.0059	3.37544	63.8056	2.073	3.24893	1.30244	-143.745	-106.2	-7.39466	59.6288	0.020206	-0.453133	4.88083	0	0	1	0	54680.1	2000	1686	0.843	0.188	1.53789e+09	385.557	400.032	20.1032	16.7496	500.014	103.018	0.0999782	25.3619
IH4-3	46	1.53789e+09	8741	20180925 18:09:58	18:09:58	1.53789e+09	0.00323978	12.0048	386.071	301.519	31.0923	39.8113	0.258178	3.06019	0.246659	0.155154	237.726	26.2924	26.055	3.38526	62.1425	2.06663	3.32563	1.31863	-142.874	-49.5107	-3.45352	41.8875	0.0202188	-0.453421	4.88337	0	0	1	0	54641.5	1500	1264.5	0.843	0.188	1.53789e+09	386.071	399.989	20.0412	16.7077	500.014	103.019	0.0999874	25.7549
IH4-3	47	1.53789e+09	8861.5	20180925 18:11:58	18:11:58	1.53789e+09	0.00322401	11.2425	386.89	306.795	31.6345	39.8934	0.256753	3.05748	0.245348	0.154325	158.484	26.1216	26.0267	3.37959	60.9565	2.06037	3.38007	1.31922	-142.179	0.395604	0.027653	16.7282	0.0201936	-0.452856	4.87839	0	0	1	0	54526	999.998	842.998	0.843	0.188	1.53789e+09	386.89	400.004	19.9817	16.6642	500.011	103.013	0.0999988	26.0291
IH4-3	48	1.53789e+09	8975.5	20180925 18:13:52	18:13:52	1.53789e+09	0.00315467	9.25398	389	319.576	32.9515	40.1098	0.248208	3.06678	0.237563	0.149395	79.2419	25.9723	26.0435	3.38295	59.6423	2.0498	3.43682	1.33316	-139.121	44.1943	3.08447	-12.6004	0.0202803	-0.4548	4.8955	0	0	1	0	54698.9	499.997	421.498	0.843	0.188001	1.53789e+09	389	400.004	19.8797	16.6335	500.055	103.01	0.0999946	26.3108
IH4-3	49	1.53789e+09	9036	20180925 18:14:53	18:14:53	1.53789e+09	0.00314136	6.43603	391.958	341.63	35.2254	40.4148	0.250569	3.07341	0.239748	0.150776	39.6206	25.7824	25.9373	3.36176	59.4327	2.04616	3.44283	1.31559	-138.534	66.7911	4.64973	-27.4725	0.0203423	-0.456189	4.90772	0	0	1	0	54853.5	249.997	210.748	0.843	0.188	1.53789e+09	391.958	400.008	19.8445	16.6118	500.042	103.01	0.0999269	26.3404
IH4-3	50	1.53789e+09	9123.5	20180925 18:16:20	18:16:20	1.53789e+09	0.00306452	3.53723	395.029	362.653	37.3931	40.7314	0.240833	3.06543	0.230794	0.145113	19.0177	25.7634	25.9728	3.36883	58.8484	2.0356	3.45905	1.33323	-135.146	73.9224	5.16256	-37.0429	0.0202678	-0.454519	4.89303	0	0	1	0	54646.5	119.996	101.157	0.843001	0.188002	1.53789e+09	395.029	400.014	19.742	16.5879	500.02	103.01	0.0999642	26.4201
IH4-3	51	1.53789e+09	9218.5	20180925 18:17:55	18:17:55	1.53789e+09	0.00292365	1.60666	397.078	376.919	38.8634	40.9419	0.224903	3.05982	0.216106	0.135828	9.50799	25.7534	26.0095	3.37616	58.2978	2.01772	3.46105	1.35844	-128.933	69.3495	4.85322	-45.2222	0.0202154	-0.453344	4.88269	0	0	1	0	54509.2	59.9924	50.5737	0.843001	0.188003	1.53789e+09	397.078	399.984	19.569	16.5592	499.993	103.008	0.0998931	26.4299
IH4-3	52	1.53789e+09	9315	20180925 18:19:32	18:19:32	1.53789e+09	0.00272549	0.514364	398.331	385.603	39.7572	41.0695	0.205283	3.06285	0.197934	0.124347	4.75447	25.7465	26.0126	3.37678	57.7161	1.99404	3.45491	1.38273	-120.194	63.9362	4.46935	-47.0343	0.0202437	-0.45398	4.88828	0	0	1	0	54587.9	29.9998	25.2898	0.843	0.187999	1.53789e+09	398.331	400.011	19.3401	16.5337	500.004	103.004	0.0999441	26.3998
IH4-3	53	1.53789e+09	9406	20180925 18:21:03	18:21:03	1.53789e+09	0.00248819	-0.155884	399.104	391.662	40.3819	41.1492	0.183036	3.06828	0.177179	0.111248	2.37751	25.7429	26.0148	3.37721	57.0972	1.96681	3.44468	1.4104	-109.729	55.365	3.86242	-48.1242	0.0202943	-0.455114	4.89826	0	0	1	0	54727.9	15.0024	12.647	0.842997	0.187991	1.53789e+09	399.104	399.983	19.076	16.5133	500.012	103.004	0.100038	26.3495
IH4-3	54	1.53789e+09	9533.5	20180925 18:23:10	18:23:10	1.53789e+09	0.00208587	-0.79999	399.967	399.592	41.1991	41.2378	0.147784	3.06202	0.143933	0.0902959	0	25.7611	26.0154	3.37733	56.0069	1.92157	3.43096	1.45576	-91.9868	43.9937	3.07436	-44.9187	0.0202359	-0.453805	4.88674	0	0	1	0	54589.2	0	0	0	0	1.53789e+09	399.967	400.003	18.6374	16.4882	500.033	103.003	0.0999736	26.2819
IH4-3	55	1.53789e+09	9681	20180925 18:25:38	18:25:38	1.53789e+09	0.00198884	8.47046	390.299	286.762	29.5652	40.2398	0.14447	3.06033	0.140786	0.0883142	316.967	26.0936	25.7706	3.32873	60.7893	1.90926	3.14078	1.41947	-87.7078	-161.177	-11.172	56.9097	0.0202202	-0.453451	4.88363	0	0	1	0	54820.9	1999.99	1685.99	0.843	0.188	1.53789e+09	390.299	400.008	18.5185	16.4689	500.002	103	0.10004	24.7937
IH5-1	Const	S
IH5-1		3.52
IH5-1	23	1.53786e+09	6164.7	20180925 10:20:53	10:20:53	1.53786e+09	0.00788826	20.5691	399.981	328.537	33.9205	41.2968	0.564573	3.54246	0.51893	0.328124	316.968	25.673	25.9974	3.37374	55.2145	1.84394	3.33959	1.5298	-347.872	-32.8105	-1.97719	-65.6922	0.0202541	-0.454212	4.89033	0	0	1	0	54722.7	2000	1686	0.843	0.188	1.53786e+09	399.981	416.683	17.8595	12.4053	499.996	103.147	0.099959	25.8256
IH5-1	24	1.53786e+09	6249.7	20180925 10:22:18	10:22:18	1.53786e+09	0.0073988	19.3768	400.061	328.559	33.9225	41.3047	0.5288	3.54243	0.488537	0.308697	237.726	25.7136	26.0462	3.38349	54.6204	1.85955	3.40451	1.52394	-326.287	19.9956	1.20722	-67.358	0.0202539	-0.454208	4.89029	0	0	1	0	54662.7	1500	1264.5	0.843	0.188	1.53786e+09	400.061	415.782	18.0109	12.8973	500.131	103.146	0.100047	26.1509
IH5-1	25	1.53786e+09	6320.7	20180925 10:23:29	10:23:29	1.53786e+09	0.00703783	17.386	399.978	332.866	34.3695	41.2989	0.50823	3.54973	0.470991	0.297487	158.484	25.6888	26.0528	3.38482	54.3326	1.88129	3.46254	1.50352	-310.368	73.5637	4.43875	-73.8816	0.0203097	-0.455459	4.9013	0	0	1	0	54754.8	1000	843	0.843	0.188	1.53786e+09	399.978	414.197	18.2202	13.3567	500.088	103.153	0.100042	26.4372
IH5-1	26	1.53786e+09	6426.7	20180925 10:25:15	10:25:15	1.53786e+09	0.00665404	13.1789	400.042	346.015	35.7267	41.3052	0.494434	3.54242	0.459046	0.289872	79.2421	25.5532	26.0158	3.37741	54.8617	1.91913	3.49812	1.45829	-293.443	113.594	6.87299	-93.734	0.0202538	-0.454205	4.89027	0	0	1	0	54578.7	500.002	421.502	0.843	0.188	1.53786e+09	400.042	411.193	18.5868	13.9898	500.041	103.152	0.100082	26.6106
IH5-1	27	1.53786e+09	6489.2	20180925 10:26:17	10:26:17	1.53786e+09	0.00641061	8.75674	400.073	360.006	37.171	41.3079	0.475389	3.53941	0.442553	0.279356	39.621	25.522	26.0129	3.37683	54.5122	1.91955	3.52132	1.45729	-282.708	135.48	8.20864	-99.3986	0.0202308	-0.45369	4.88573	0	0	1	0	54498.9	249.999	210.749	0.843	0.188	1.53786e+09	400.073	408.043	18.5911	14.1621	500.019	103.151	0.099991	26.7229
IH5-1	28	1.53786e+09	6600.2	20180925 10:28:08	10:28:08	1.53786e+09	0.00621531	4.86275	400.108	373.436	38.5602	41.3143	0.462846	3.54638	0.431715	0.272444	19.0189	25.4738	26.0119	3.37664	54.7309	1.92824	3.52313	1.4484	-274.095	137.601	8.32111	-109.154	0.0202841	-0.454886	4.89625	0	0	1	0	54635.1	120.004	101.163	0.843	0.188001	1.53786e+09	400.108	405.282	18.674	14.3802	500.008	103.158	0.0999712	26.7316
IH5-1	29	1.53786e+09	6696.7	20180925 10:29:45	10:29:45	1.53786e+09	0.00597561	2.47414	400.167	381.85	39.4287	41.32	0.445153	3.55166	0.416317	0.262633	9.50976	25.4619	26.014	3.37705	54.9289	1.93306	3.51921	1.44399	-263.524	133.785	8.07763	-112.152	0.0203245	-0.45579	4.90421	0	0	1	0	54742.7	60.0064	50.5853	0.842998	0.187995	1.53786e+09	400.167	403.592	18.7209	14.5931	500.033	103.157	0.100011	26.7127
IH5-1	30	1.53786e+09	6796.2	20180925 10:31:24	10:31:24	1.53786e+09	0.00578631	1.03334	400.071	387.032	39.9649	41.3113	0.429517	3.54659	0.40257	0.253886	4.75477	25.4587	26.0109	3.37644	54.9145	1.93037	3.51523	1.44606	-255.176	130.516	7.89062	-112.015	0.0202857	-0.454922	4.89657	0	0	1	0	54646.3	30.0005	25.2905	0.843002	0.188006	1.53786e+09	400.071	402.428	18.6943	14.6972	500.039	103.16	0.0999986	26.6935
IH5-1	31	1.53786e+09	6891.2	20180925 10:32:59	10:32:59	1.53786e+09	0.00557522	0.339862	399.942	389.55	40.2253	41.2984	0.41275	3.54596	0.387796	0.244489	2.37705	25.4657	26.0054	3.37534	54.9603	1.92892	3.50965	1.44642	-245.867	126.382	7.64084	-109.467	0.0202809	-0.454812	4.89561	0	0	1	0	54638.7	15	12.6449	0.842994	0.187984	1.53786e+09	399.942	401.751	18.68	14.8284	500.005	103.161	0.0999926	26.6665
IH5-1	32	1.53786e+09	6991.2	20180925 10:34:39	10:34:39	1.53786e+09	0.00533033	-0.534302	400.058	393.273	40.6102	41.3107	0.392302	3.51961	0.369528	0.232891	0	25.4566	25.9971	3.37368	54.9103	1.92235	3.5009	1.45132	-235.068	118.973	7.24488	-108.85	0.0200797	-0.450301	4.85587	0	0	1	0	54125.8	0	0	0	0	1.53786e+09	400.058	401.183	18.6163	14.9339	500.04	103.162	0.0999009	26.6241
IH5-1	33	1.53786e+09	7119.8	20180925 10:36:48	10:36:48	1.53786e+09	0.00673193	17.4134	399.636	326.64	33.7302	41.268	0.462187	3.53842	0.431077	0.272043	316.967	25.5522	25.9064	3.35561	54.5869	1.78311	3.26655	1.5725	-296.878	-86.5111	-5.20704	-71.6298	0.0202232	-0.45352	4.88423	0	0	1	0	54711.3	1999.99	1685.99	0.843	0.188	1.53786e+09	399.636	413.788	17.2675	12.6104	500.037	103.164	0.100009	25.4529
IH5-2	Const	S
IH5-2		4.95
IH5-2	1	1.53788e+09	0	20180925 15:44:17	15:44:17	1.53788e+09	0.00823024	19.3078	377.809	314.371	32.4343	38.9793	0.610139	3.13829	0.551089	0.349259	316.968	25.8946	25.9986	3.37398	55.0019	1.87233	3.40412	1.50164	-362.953	25.4464	1.73372	-18.8051	0.0202545	-0.45422	4.8904	0	0	1	0	54662.9	2000	1686	0.843	0.188	1.53788e+09	377.809	400	18.1477	10.1484	500.048	103.072	0.0999788	26.149
IH5-2	2	1.53788e+09	60.5	20180925 15:45:17	15:45:17	1.53788e+09	0.00767305	17.9692	379.265	316.547	32.6607	39.1318	0.571778	3.14334	0.519656	0.329071	237.726	25.8079	25.9109	3.35651	54.2875	1.87162	3.4476	1.48489	-338.381	76.767	5.22525	-18.6631	0.0203	-0.455241	4.89938	0	0	1	0	54741.5	1500	1264.5	0.843	0.188	1.53788e+09	379.265	399.936	18.1397	10.681	499.988	103.078	0.100042	26.3639
IH5-2	3	1.53788e+09	129.5	20180925 15:46:26	15:46:26	1.53788e+09	0.0072096	16.0971	381.278	321.905	33.2135	39.3395	0.543132	3.14152	0.495846	0.313809	158.486	25.8099	26.0343	3.38111	54.6112	1.91944	3.51474	1.46167	-317.943	111.239	7.59317	-40.6253	0.0202836	-0.454873	4.89615	0	0	1	0	54639.4	1000.01	843.008	0.843	0.188	1.53788e+09	381.278	399.933	18.6032	11.5994	500.066	103.078	0.0999962	26.6911
IH5-2	4	1.53788e+09	190	20180925 15:47:27	15:47:27	1.53788e+09	0.00674071	12.6102	384.94	334.667	34.5282	39.715	0.51562	3.14518	0.472846	0.299076	79.2419	25.6321	25.9087	3.35607	54.2474	1.92292	3.54473	1.43315	-297.265	157.151	10.7156	-50.1568	0.0203166	-0.455614	4.90266	0	0	1	0	54698.2	499.999	421.499	0.843	0.188	1.53788e+09	384.94	399.991	18.638	12.0899	500.063	103.072	0.100023	26.8355
IH5-2	5	1.53788e+09	254	20180925 15:48:31	15:48:31	1.53788e+09	0.00646804	8.96232	388.689	349.638	36.0722	40.101	0.499953	3.14976	0.459684	0.29065	39.6225	25.623	26.0014	3.37454	54.8478	1.96041	3.57426	1.41413	-285.241	165.615	11.2896	-68.7132	0.020358	-0.456541	4.91081	0	0	1	0	54779	250.008	210.757	0.843	0.188001	1.53788e+09	388.689	400.051	19.0017	12.7198	499.983	103.07	0.100002	26.9767
IH5-2	6	1.53788e+09	319	20180925 15:49:36	15:49:36	1.53788e+09	0.00622435	4.85688	392.764	366.764	37.8383	40.5207	0.476341	3.12951	0.439419	0.277715	19.0182	25.6094	26.0156	3.37737	54.5043	1.95376	3.58461	1.42361	-274.494	170.456	11.6985	-73.321	0.0201753	-0.452445	4.87477	0	0	1	0	54298.6	120	101.16	0.843	0.188001	1.53788e+09	392.764	399.991	18.9377	12.8936	500.108	103.068	0.0999808	27.0259
IH5-2	7	1.53788e+09	425.5	20180925 15:51:22	15:51:22	1.53788e+09	0.00579118	2.58608	395.268	376.672	38.8605	40.779	0.442545	3.13541	0.410543	0.259272	9.50796	25.612	26.0069	3.37564	54.7911	1.95795	3.57349	1.41768	-255.391	163.306	11.1832	-71.3941	0.0202285	-0.453637	4.88526	0	0	1	0	54445.5	59.9935	50.5745	0.843	0.187999	1.53788e+09	395.268	400.094	18.9783	13.3543	500.041	103.068	0.0999566	26.973
IH5-2	8	1.53788e+09	515.5	20180925 15:52:52	15:52:52	1.53788e+09	0.00550358	1.00248	396.793	383.932	39.6103	40.9371	0.416682	3.13279	0.38816	0.245	4.75596	25.6058	26.0125	3.37676	54.7744	1.95172	3.56319	1.42504	-242.708	153.931	10.5477	-73.4736	0.0202048	-0.453107	4.8806	0	0	1	0	54393.4	30.0095	25.298	0.842999	0.187998	1.53788e+09	396.793	399.947	18.9175	13.5727	500.063	103.07	0.100033	26.9239
IH5-2	9	1.53788e+09	612	20180925 15:54:29	15:54:29	1.53788e+09	0.00515948	0.303174	397.673	387.467	39.9758	41.0288	0.386412	3.12903	0.361725	0.228164	2.37733	25.6152	26.0129	3.37683	54.7273	1.94317	3.55065	1.43366	-227.533	143.557	9.84577	-71.7526	0.020171	-0.452349	4.87392	0	0	1	0	54317	14.9995	12.6446	0.843004	0.188011	1.53788e+09	397.673	400.004	18.8343	13.8235	500.088	103.072	0.100106	26.8639
IH5-2	10	1.53788e+09	715	20180925 15:56:12	15:56:12	1.53788e+09	0.00478969	-0.51042	398.644	392.089	40.4522	41.1285	0.355792	3.13491	0.334784	0.211024	0	25.6197	26.0002	3.3743	54.7724	1.93624	3.53506	1.43806	-211.225	133.332	9.12329	-68.7703	0.020224	-0.453537	4.88438	0	0	1	0	54467.4	0	0	0	0	1.53788e+09	398.644	400.029	18.7673	14.1144	499.989	103.071	0.100018	26.7891
IH5-2	11	1.53788e+09	863.5	20180925 15:58:40	15:58:40	1.53788e+09	0.00578435	16.4151	381.448	302.645	31.2226	39.3525	0.395783	3.13522	0.369974	0.233412	316.966	25.9645	25.9527	3.36483	54.3177	1.79219	3.29946	1.57264	-255.09	-55.9477	-3.80462	2.12431	0.0202268	-0.4536	4.88494	0	0	1	0	54687.5	1999.99	1685.99	0.843	0.188	1.53788e+09	381.448	399.879	17.3719	11.7462	500.118	103.066	0.100048	25.6217
IH5-3	Const	S
IH5-3		4.5
IH5-3	12	1.53789e+09	2279.7	20180925 16:22:16	16:22:16	1.53789e+09	0.00540386	15.2948	384.387	304.407	31.3966	39.6457	0.361238	3.25731	0.340366	0.214503	316.968	25.7143	26.0003	3.37432	54.9385	1.7777	3.2358	1.59662	-238.31	-124.067	-8.10931	-53.5188	0.0202609	-0.454365	4.89167	0	0	1	0	54835.7	2000	1686	0.843	0.188	1.53789e+09	384.387	400.02	17.2358	12.4567	500.057	103.04	0.100058	25.2938
IH5-3	13	1.53789e+09	2353.2	20180925 16:23:30	16:23:30	1.53789e+09	0.00504726	14.5783	385.133	305.16	31.4739	39.7223	0.342826	3.25227	0.32394	0.204073	237.726	25.816	25.9599	3.36626	54.1742	1.79951	3.32171	1.56675	-222.584	-39.4331	-2.58663	-26.8783	0.0202177	-0.453396	4.88314	0	0	1	0	54642.7	1500	1264.5	0.843	0.188	1.53789e+09	385.133	400.001	17.4474	12.9847	500.065	103.039	0.100067	25.735
IH5-3	14	1.53789e+09	2414.3	20180925 16:24:31	16:24:31	1.53789e+09	0.00480898	13.1593	386.474	311.684	32.1462	39.8598	0.332774	3.26315	0.315005	0.198395	158.486	25.8644	26.043	3.38285	54.2905	1.84826	3.40439	1.5346	-212.076	18.8765	1.23717	-33.4768	0.020311	-0.455487	4.90154	0	0	1	0	54808	1000.01	843.009	0.843	0.188	1.53789e+09	386.474	399.989	17.9204	13.6702	500.038	103.037	0.099992	26.1503
IH5-3	15	1.53789e+09	2502.3	20180925 16:25:59	16:25:59	1.53789e+09	0.00450746	10.7623	388.774	323.76	33.3913	40.0966	0.318481	3.25871	0.302144	0.190238	79.2417	25.9155	26.0547	3.3852	54.0927	1.8859	3.48643	1.49929	-198.779	87.6837	5.76664	-26.0872	0.0202729	-0.454634	4.89403	0	0	1	0	54635.9	500	421.5	0.843	0.187999	1.53789e+09	388.774	400.036	18.2856	14.3035	500.055	103.036	0.0999543	26.5538
IH5-3	16	1.53789e+09	2570.3	20180925 16:27:07	16:27:07	1.53789e+09	0.00436805	7.75782	391.398	341.877	35.2616	40.3692	0.316285	3.26428	0.300192	0.188998	39.6219	25.7294	25.9541	3.3651	54.6005	1.90264	3.48466	1.46246	-192.631	104.024	6.82589	-42.1592	0.0203207	-0.455704	4.90346	0	0	1	0	54760.9	250.004	210.753	0.843	0.188001	1.53789e+09	391.398	399.918	18.447	14.5886	500.042	103.041	0.100007	26.5452
IH5-3	17	1537885721	2663.8	20180925 16:28:41	16:28:41	1537885721	0.00428954	4.69369	394.215	360.383	37.1699	40.6594	0.312087	3.25377	0.296359	0.186572	19.0183	25.7292	25.9985	3.37396	54.778	1.91941	3.50397	1.45455	-189.169	112.355	7.40147	-50.3943	0.0202306	-0.453684	4.88568	0	0	1	0	54511	120	101.16	0.843001	0.188002	1537885721	394.215	399.961	18.6097	14.8211	500.019	103.04	0.10005	26.639
IH5-3	18	1537885828	2770.8	20180925 16:30:28	16:30:28	1537885828	0.00415858	2.50717	396.298	373.598	38.5314	40.8726	0.302329	3.24629	0.287513	0.180966	9.50815	25.706	26.0054	3.37534	54.8528	1.92189	3.50372	1.45345	-183.393	110.679	7.30808	-55.8983	0.0201665	-0.452248	4.87303	0	0	1	0	54345.5	59.994	50.575	0.843	0.188001	1537885828	396.298	400.037	18.6345	14.9622	500.092	103.036	0.100077	26.6378
IH5-3	19	1.53789e+09	2866.3	20180925 16:32:03	16:32:03	1.53789e+09	0.00397093	1.09774	397.667	382.341	39.4319	41.0126	0.287851	3.25774	0.27443	0.172673	4.7548	25.698	26.0077	3.3758	54.9471	1.92182	3.49758	1.45398	-175.118	105.432	6.93617	-57.9954	0.0202646	-0.454448	4.8924	0	0	1	0	54604.5	30.0018	25.2915	0.843	0.188	1.53789e+09	397.667	400.076	18.6344	15.1274	500.034	103.033	0.0999116	26.608
IH5-3	20	1.53789e+09	2979.3	20180925 16:33:56	16:33:56	1.53789e+09	0.00366168	0.327738	398.421	387.264	39.9432	41.0939	0.26299	3.25632	0.251734	0.158305	2.37724	25.6979	25.9965	3.37356	54.8515	1.91172	3.48526	1.46184	-161.48	96.836	6.37119	-55.8956	0.0202524	-0.454174	4.88999	0	0	1	0	54584.1	15.0005	12.6454	0.842997	0.187993	1.53789e+09	398.421	400.029	18.5348	15.3003	499.989	103.042	0.0999897	26.5481
IH5-3	21	1537886127	3069.8	20180925 16:35:27	16:35:27	1537886127	0.00342916	-0.308725	399.139	392.04	40.4358	41.168	0.244558	3.25913	0.234801	0.147595	0	25.6794	26.0061	3.37548	54.9345	1.90772	3.47271	1.46776	-151.226	84.4796	5.55199	-61.1945	0.0202765	-0.454715	4.89475	0	0	1	0	54657.5	0	0	0	0	1537886127	399.139	400.093	18.496	15.4668	499.994	103.042	0.100034	26.4869
IH5-3	22	1537886267	3209.8	20180925 16:37:47	16:37:47	1537886267	0.00442522	13.2907	386.423	300.137	30.9567	39.8564	0.286075	3.25116	0.27279	0.171636	316.968	25.5397	25.8488	3.34419	54.2064	1.71202	3.15834	1.63216	-195.152	-168.563	-11.0076	-57.7549	0.0202082	-0.453182	4.88126	0	0	1	0	54773.5	2000	1686	0.843	0.188	1537886267	386.423	399.923	16.5987	12.6823	500.024	103.042	0.0999855	24.8871
IH6-1	Const	S
IH6-1		4.2
IH6-1	34	1.53778e+09	10314.1	20180924 12:15:05	12:15:05	1.53778e+09	0.00893431	23.1103	400.02	326.289	33.2544	40.7689	0.622819	3.30632	0.564228	0.357446	316.966	25.2844	26.0073	3.37572	54.4201	1.8029	3.31293	1.57281	-394.003	-56.4876	-3.6448	-137.169	0.0199767	-0.447991	4.8355	0	0	1	0	53999.4	1999.99	1685.99	0.843	0.188	1.53778e+09	400.02	422.43	17.6899	10.3194	500.106	101.817	0.100058	25.6904
IH6-1	35	1.53778e+09	10426.1	20180924 12:16:57	12:16:57	1.53778e+09	0.00818214	20.9667	400.101	328.588	33.49	40.7787	0.580358	3.29837	0.529021	0.334871	237.728	25.395	26.0371	3.38167	54.5542	1.84573	3.38329	1.53595	-360.833	1.44036	0.0933414	-121.571	0.0199112	-0.446522	4.82254	0	0	1	0	53765.7	1500.01	1264.51	0.843	0.188	1.53778e+09	400.101	420.464	18.1094	11.3605	499.973	101.821	0.0999913	26.0452
IH6-1	36	1.53778e+09	10512.6	20180924 12:18:23	12:18:23	1.53778e+09	0.00777063	18.1445	399.982	335.281	34.1748	40.7697	0.561007	3.30616	0.512987	0.324588	158.482	25.3531	26.042	3.38265	54.6169	1.8785	3.43941	1.50415	-342.685	50.1928	3.24967	-130.76	0.0199753	-0.44796	4.83522	0	0	1	0	53881.8	999.99	842.991	0.843	0.188	1.53778e+09	399.982	417.833	18.4295	12.0229	500.034	101.829	0.0999509	26.3236
IH6-1	37	1.53778e+09	10610.1	20180924 12:20:01	12:20:01	1.53778e+09	0.00733357	13.8284	400.005	347.115	35.3804	40.7713	0.539884	3.30838	0.495286	0.313253	79.2412	25.2521	26.0263	3.37951	54.8207	1.90946	3.4831	1.47005	-323.411	91.1963	5.90628	-147.067	0.0199936	-0.448371	4.83885	0	0	1	0	53890.8	499.994	421.495	0.843	0.188	1.53778e+09	400.005	414.084	18.7336	12.6892	500.033	101.827	0.100059	26.5376
IH6-1	38	1.53778e+09	10715.1	20180924 12:21:46	12:21:46	1.53778e+09	0.00705685	9.43536	400.007	360.215	36.7146	40.7703	0.523721	3.30938	0.481653	0.304531	39.6203	25.2115	26.0196	3.37817	54.8945	1.92369	3.50434	1.45448	-311.207	110.831	7.17927	-153.576	0.0200018	-0.448554	4.84047	0	0	1	0	53893.3	249.994	210.745	0.843	0.188001	1.53778e+09	400.007	410.303	18.8738	13.0584	500.041	101.824	0.0999592	26.6408
IH6-1	39	1.53778e+09	10798.2	20180924 12:23:09	12:23:09	1.53778e+09	0.00693973	5.46482	399.756	372.792	37.9976	40.7459	0.519306	3.30125	0.477821	0.302089	19.0172	25.1668	26.0032	3.3749	55.0328	1.93309	3.51261	1.44181	-306.042	120.597	7.83202	-158.596	0.0199349	-0.447053	4.82722	0	0	1	0	53713.1	119.994	101.155	0.843	0.188	1.53778e+09	399.756	406.677	18.9654	13.2464	499.984	101.827	0.100011	26.6808
IH6-1	40	1.53778e+09	10888.2	20180924 12:24:39	12:24:39	1.53778e+09	0.00681551	2.54784	400.069	382.491	38.9858	40.7774	0.509143	3.31442	0.469344	0.296656	9.50868	25.1547	25.999	3.37406	55.0044	1.93249	3.51333	1.44157	-300.564	122.454	7.92099	-160.68	0.0200434	-0.449488	4.8487	0	0	1	0	53993	59.9977	50.5781	0.843	0.188	1.53778e+09	400.069	404.5	18.9597	13.3427	499.954	101.826	0.0999634	26.6843
IH6-1	41	1.53778e+09	10981.2	20180924 12:26:12	12:26:12	1.53778e+09	0.00671906	0.88845	400.059	387.93	39.5417	40.778	0.499812	3.30345	0.461283	0.291516	4.75339	25.1498	26.01	3.37626	54.9309	1.93019	3.51385	1.44607	-296.31	120.535	7.82327	-163.199	0.019953	-0.447459	4.83081	0	0	1	0	53758.9	29.9935	25.2845	0.842999	0.187996	1.53778e+09	400.059	403.063	18.9364	13.3997	500.039	101.83	0.100018	26.6868
IH6-1	42	1537784873	11081.7	20180924 12:27:53	12:27:53	1537784873	0.00657549	0.0482179	400.06	390.793	39.8351	40.7797	0.489334	3.29899	0.452293	0.285777	2.37752	25.1416	25.9913	3.37252	54.9885	1.92913	3.50825	1.44339	-289.979	118.878	7.7244	-160.999	0.0199162	-0.446635	4.82353	0	0	1	0	53668.8	15.0012	12.646	0.843002	0.188005	1537784873	400.06	402.31	18.9253	13.5069	500.044	101.834	0.100037	26.6597
IH6-1	43	1537784962	11170.7	20180924 12:29:22	12:29:22	1537784962	0.00645905	-0.754006	400.018	393.559	40.1174	40.7758	0.478744	3.30751	0.443311	0.280034	0	25.1508	25.9896	3.37218	54.9164	1.92558	3.50639	1.4466	-284.844	117.884	7.63963	-159.321	0.0199865	-0.44821	4.83744	0	0	1	0	53852.1	0	0	0	0	1537784962	400.018	401.555	18.8903	13.5671	499.992	101.835	0.0999415	26.6507
IH6-1	44	1537785117	11325.7	20180924 12:31:57	12:31:57	1537785117	0.00810151	20.6355	399.679	326.852	33.3183	40.7421	0.559423	3.30893	0.511697	0.323759	316.966	25.3919	25.9918	3.37262	54.6001	1.79964	3.29603	1.57298	-357.276	-69.1443	-4.45568	-113.91	0.0199981	-0.448472	4.83974	0	0	1	0	54071.1	1999.99	1685.99	0.843	0.188	1537785117	399.679	419.73	17.6544	10.9702	500.069	101.837	0.100034	25.6042
IH6-2	Const	S
IH6-2		5.7
IH6-2	1	1.53786e+09	0	20180925 08:38:08	08:38:08	1.53786e+09	0.00575485	17.7756	400.053	314.508	32.4301	41.2511	0.394313	2.96019	0.367284	0.231827	316.969	25.9374	25.9966	3.37358	54.6809	1.79844	3.28898	1.57514	-253.789	-68.3842	-4.92507	-10.1291	0.0202621	-0.454391	4.8919	0	0	1	0	54787.8	2000.01	1686.01	0.843	0.188	1.53786e+09	400.053	422.941	17.4413	10.9954	500.016	103.014	0.0999738	25.5681
IH6-2	2	1.53786e+09	124	20180925 08:40:12	08:40:12	1.53786e+09	0.00529094	16.4062	399.984	315.697	32.5521	41.2432	0.367849	2.95525	0.344174	0.217109	237.728	26.0526	26.0935	3.39297	54.6843	1.84813	3.37963	1.54484	-233.331	-10.6109	-0.767621	-6.98132	0.0202137	-0.453306	4.88235	0	0	1	0	54578.3	1500.01	1264.51	0.843	0.188	1.53786e+09	399.984	421.099	17.9235	12.0001	500.014	103.012	0.100029	26.0269
IH6-2	3	1537857713	224.6	20180925 08:41:53	08:41:53	1537857713	0.00494434	14.4551	399.991	322.137	33.2156	41.2431	0.352551	2.96566	0.330813	0.2086	158.484	25.9844	26.063	3.38686	54.7843	1.88517	3.44108	1.50169	-218.046	42.977	3.10241	-13.4824	0.0203158	-0.455595	4.90249	0	0	1	0	54786.6	999.999	842.999	0.843	0.188	1537857713	399.991	418.723	18.2831	12.75	500.036	103.01	0.0999954	26.3318
IH6-2	4	1.53786e+09	328.5	20180925 08:43:36	08:43:36	1.53786e+09	0.00453353	10.9942	399.995	335.292	34.5709	41.2423	0.329616	2.95734	0.310481	0.195677	79.2415	25.9026	26.0437	3.38299	54.7841	1.91615	3.49764	1.46684	-199.929	90.0177	6.52486	-24.1447	0.0202342	-0.453766	4.8864	0	0	1	0	54525.3	499.995	421.496	0.843	0.188001	1.53786e+09	399.995	414.594	18.5841	13.5125	500.057	103.007	0.100031	26.6083
IH6-2	5	1.53786e+09	425.5	20180925 08:45:13	08:45:13	1.53786e+09	0.00422459	7.27376	399.942	351.734	36.267	41.2376	0.308655	2.95802	0.291814	0.18382	39.6199	25.8631	26.0332	3.38089	54.7202	1.9266	3.52082	1.45429	-186.304	109.606	7.94691	-29.1318	0.0202409	-0.453915	4.88771	0	0	1	0	54522.2	249.994	210.745	0.843	0.187999	1.53786e+09	399.942	410.161	18.6851	13.9587	499.962	103.009	0.100034	26.7205
IH6-2	6	1.53786e+09	509	20180925 08:46:37	08:46:37	1.53786e+09	0.00406131	3.83402	399.946	369.694	38.1187	41.238	0.299107	2.95881	0.283267	0.178395	19.0176	25.8043	26.0131	3.37687	54.9433	1.93665	3.52483	1.44022	-179.104	115.92	8.40244	-35.7639	0.0202486	-0.454088	4.88923	0	0	1	0	54538.5	119.996	101.157	0.843001	0.188001	1.53786e+09	399.946	406.169	18.7826	14.2393	499.959	103.009	0.0999428	26.7398
IH6-2	7	1.53786e+09	606.5	20180925 08:48:14	08:48:14	1.53786e+09	0.00379563	1.75844	400.101	380.488	39.2359	41.2584	0.276011	2.95373	0.262441	0.165189	9.50928	25.7899	26.0181	3.37787	54.6904	1.92482	3.51948	1.45306	-167.387	110.816	8.04548	-39.0167	0.0201988	-0.452972	4.87941	0	0	1	0	54414.9	60.0016	50.5814	0.843	0.188	1.53786e+09	400.101	403.837	18.6658	14.4194	499.983	103.02	0.099909	26.714
IH6-2	8	1.53786e+09	697	20180925 08:49:45	08:49:45	1.53786e+09	0.00354761	0.528255	400.132	387.634	39.972	41.2608	0.256647	2.95899	0.24489	0.154068	4.75576	25.7835	26.026	3.37945	54.8103	1.92405	3.51037	1.45541	-156.449	102.734	7.4441	-41.5155	0.0202503	-0.454127	4.88958	0	0	1	0	54556	30.009	25.2975	0.842998	0.187993	1.53786e+09	400.132	402.352	18.6587	14.6907	500.102	103.018	0.1	26.67
IH6-2	9	1.53786e+09	793.1	20180925 08:51:21	08:51:21	1.53786e+09	0.00326532	-0.0218136	400.041	391.035	40.3228	41.2515	0.234051	2.96105	0.224237	0.140996	2.37685	25.776	26.0134	3.37693	54.7354	1.91386	3.49657	1.46307	-144.001	94.1375	6.81372	-40.6727	0.0202706	-0.454581	4.89358	0	0	1	0	54620.5	14.9959	12.6416	0.843007	0.188017	1.53786e+09	400.041	401.505	18.5599	14.9072	500.093	103.018	0.100069	26.6031
IH6-2	10	1537858371	882.6	20180925 08:52:51	08:52:51	1537858371	0.00300979	-0.741189	400.149	396.618	40.8985	41.2626	0.214584	2.96221	0.206307	0.129659	0	25.7702	26.0061	3.37548	54.802	1.90965	3.48464	1.46582	-132.732	86.0775	6.22586	-40.4282	0.0202819	-0.454836	4.89581	0	0	1	0	54660.4	0	0	0	0	1537858371	400.149	400.677	18.5191	15.1516	500.017	103.018	0.100059	26.5451
IH6-2	11	1537858514	1025.6	20180925 08:55:14	08:55:14	1537858514	0.00366424	14.1457	399.708	290.208	29.928	41.2203	0.233595	2.95888	0.223812	0.140727	316.967	25.8475	25.9168	3.35768	54.0022	1.7108	3.16802	1.64688	-161.593	-156.073	-11.2055	-11.9052	0.0202493	-0.454104	4.88937	0	0	1	0	54870.5	1999.99	1685.99	0.843	0.188	1537858514	399.708	417.504	16.5894	12.4814	499.992	103.026	0.100026	24.9384
IH6-3	Const	S
IH6-3		5.1
IH6-3	12	1.53786e+09	3293.4	20180925 09:33:01	09:33:01	1.53786e+09	0.003454	11.39	399.988	308.375	31.8184	41.2711	0.22797	3.10199	0.219055	0.137681	316.968	26.2757	25.9901	3.37228	54.9977	1.78602	3.24745	1.58626	-152.321	-106.344	-7.30079	51.0014	0.0202664	-0.454487	4.89274	11	2	1.0003	0.0300968	54839.6	2000	1686	0.843	0.188	1.53786e+09	399.988	413.011	17.3096	13.8487	500.02	103.081	0.099865	25.3542
IH6-3	13	1.53786e+09	3355.4	20180925 09:34:03	09:34:03	1.53786e+09	0.00316901	10.792	399.951	307.369	31.7153	41.2681	0.212571	3.10177	0.204796	0.128673	237.728	26.132	25.7972	3.33398	53.9751	1.77687	3.29203	1.5571	-139.753	-35.702	-2.45165	59.8209	0.0202643	-0.454441	4.89234	10	2	1.00027	0.0273837	54792.2	1500.01	1264.51	0.843	0.188	1.53786e+09	399.951	412.25	17.2206	14.0444	499.943	103.083	0.100003	25.5837
IH6-3	14	1.53786e+09	3425.4	20180925 09:35:13	09:35:13	1.53786e+09	0.00295562	9.85178	400.072	310.146	32.0008	41.2794	0.199875	3.11066	0.193005	0.121225	158.483	26.4007	26.1012	3.39452	54.1781	1.85464	3.42322	1.53988	-130.343	23.8975	1.64428	53.6818	0.020346	-0.456272	4.90845	11	2	1.0003	0.0300733	54882.4	999.993	842.994	0.843	0.188	1.53786e+09	400.072	411.323	17.9748	15.0154	500.04	103.08	0.0999756	26.2437
IH6-3	15	1.53786e+09	3520.9	20180925 09:36:49	09:36:49	1.53786e+09	0.00272434	7.9897	400.111	321.932	33.2173	41.2839	0.188949	3.10503	0.182786	0.114778	79.2427	26.239	26.0216	3.37857	54.1954	1.8799	3.46874	1.49868	-120.143	74.643	5.14888	38.8914	0.0202943	-0.455114	4.89826	11	2	1.0003	0.0301692	54708	500.004	421.503	0.843	0.188	1.53786e+09	400.111	409.369	18.2194	15.4923	500.047	103.081	0.100016	26.4675
IH6-3	16	1.53786e+09	3612.9	20180925 09:38:21	09:38:21	1.53786e+09	0.00259692	5.60036	400.067	341.2	35.2057	41.2797	0.183378	3.10422	0.177566	0.111486	39.6206	26.0217	25.9503	3.36435	54.6825	1.89375	3.46318	1.4706	-114.524	82.0037	5.65532	12.7556	0.0202868	-0.454946	4.89678	11	2	1.0003	0.0301772	54693.6	249.996	210.747	0.843	0.188001	1.53786e+09	400.067	406.837	18.3535	15.7542	500.027	103.082	0.100006	26.4403
IH6-3	17	1.53786e+09	3712.9	20180925 09:40:01	09:40:01	1.53786e+09	0.0024642	3.28415	399.97	359.987	37.1437	41.2693	0.173365	3.10559	0.168162	0.105556	19.0184	26.0012	26.009	3.37606	54.7427	1.90275	3.4758	1.47331	-108.671	82.5422	5.69338	-1.41747	0.0202994	-0.455227	4.89926	11	2	1.0003	0.0301655	54714.7	120	101.16	0.843001	0.188002	1.53786e+09	399.97	404.324	18.4409	15.9746	500.016	103.081	0.0999058	26.502
IH6-3	18	1.53786e+09	3825.9	20180925 09:41:54	09:41:54	1.53786e+09	0.00212505	1.58371	400.093	373.652	38.5557	41.284	0.1489	3.1043	0.145043	0.0909902	9.5084	26.0068	26.014	3.37705	54.8567	1.90395	3.47076	1.47311	-93.7147	77.5543	5.35102	-1.30103	0.0202876	-0.454963	4.89694	11	2	1.0003	0.0301798	54688.9	59.9958	50.5765	0.843	0.188	1.53786e+09	400.093	402.575	18.4516	16.3248	500.024	103.086	0.100021	26.4774
IH6-3	19	1.53786e+09	3912.9	20180925 09:43:21	09:43:21	1.53786e+09	0.00191566	0.494586	400.133	384.885	39.7174	41.2909	0.133468	3.10074	0.130356	0.0817461	4.75515	25.9762	26.0034	3.37494	54.8401	1.89719	3.4595	1.47774	-84.4807	70.0263	4.83557	-4.86364	0.0202549	-0.45423	4.89048	11	2	1.0003	0.0302208	54614.6	30.0027	25.2924	0.843003	0.188008	1.53786e+09	400.133	401.419	18.3849	16.4677	500.068	103.093	0.100027	26.4223
IH6-3	20	1.53786e+09	4002.4	20180925 09:44:50	09:44:50	1.53786e+09	0.00163746	-0.184626	400.1	393.424	40.5974	41.2863	0.113386	3.10344	0.111134	0.0696574	2.37703	25.9827	26.0023	3.37472	54.8812	1.89311	3.44948	1.4816	-72.212	62.0395	4.27925	-3.51618	0.0202797	-0.454786	4.89537	11	2	1.0003	0.0301805	54687.6	15	12.6449	0.842994	0.187983	1.53786e+09	400.1	400.58	18.3459	16.7068	499.989	103.09	0.100032	26.3731
IH6-3	21	1.53786e+09	4093.9	20180925 09:46:22	09:46:22	1.53786e+09	0.00135366	-0.586743	400.003	400.785	41.3582	41.2775	0.0928104	3.09052	0.0912893	0.0571904	0	25.9814	26.0044	3.37514	54.799	1.88396	3.43795	1.49117	-59.6962	51.9842	3.59968	-4.11236	0.0201612	-0.452129	4.87198	11	2	1.0003	0.0303449	54391.3	0	0	0	0	1.53786e+09	400.003	399.957	18.2567	16.9016	500.001	103.093	0.0999699	26.3164
IH6-3	22	1.53786e+09	4191.9	20180925 09:48:00	09:48:00	1.53786e+09	0.00159923	6.95465	399.603	279.325	28.8255	41.2378	0.101285	3.09848	0.0994813	0.0623352	316.965	26.1832	26.208	3.41601	57.2495	1.79897	3.14234	1.61704	-70.5259	-234.866	-16.1153	-4.54176	0.0202342	-0.453765	4.88639	11	2	1.0003	0.0300868	54857.9	1999.98	1685.98	0.843	0.188	1.53786e+09	399.603	407.347	17.4324	15.83	499.964	103.097	0.099985	24.802
IH7-1	Const	S
IH7-1		3.07
IH7-1	1	1.53797e+09	0	20180926 15:05:54	15:05:54	1.53797e+09	0.0104721	27.5885	400.011	328.179	33.3377	40.6347	0.769108	3.6456	0.689042	0.437148	316.966	25.4515	25.9927	3.3728	54.9015	1.86876	3.40384	1.50404	-461.818	30.4443	1.78553	-112.621	0.0199562	-0.447531	4.83144	0	0	1	0	53856.6	1999.99	1685.99	0.843	0.188	1.53797e+09	400.011	419.524	18.3962	12.0841	499.957	101.484	0.0999514	26.1476
IH7-1	2	1.53797e+09	63	20180926 15:06:57	15:06:57	1.53797e+09	0.00974602	25.2321	400.027	329.613	33.4847	40.6379	0.714693	3.64693	0.645029	0.408835	237.726	25.5311	25.9948	3.37322	54.1835	1.87796	3.46592	1.49527	-429.8	90.2258	5.29792	-96.5498	0.0199657	-0.447745	4.83333	0	0	1	0	53826.3	1500	1264.5	0.843	0.188	1.53797e+09	400.027	417.915	18.486	12.612	499.952	101.488	0.0999702	26.4537
IH7-1	3	1.53797e+09	130.6	20180926 15:08:05	15:08:05	1.53797e+09	0.00918601	22.0718	400.004	335.992	34.1331	40.636	0.693405	3.64247	0.627553	0.397615	158.483	25.4771	25.9745	3.36917	54.7417	1.92085	3.50893	1.44833	-405.103	135.203	7.95615	-103.461	0.0199335	-0.447023	4.82695	0	0	1	0	53705.5	999.994	842.995	0.843	0.188	1.53797e+09	400.004	415.812	18.908	13.3745	500.006	101.489	0.10002	26.663
IH7-1	4	1.53797e+09	210.6	20180926 15:09:25	15:09:25	1.53797e+09	0.00859157	16.4223	400.014	347.634	35.3144	40.6354	0.650377	3.64132	0.59206	0.374841	79.2428	25.563	26.0528	3.38482	54.4521	1.94939	3.58	1.43543	-378.888	186.731	11.015	-101.9	0.0199253	-0.446838	4.82532	0	0	1	0	53623.1	500.004	421.503	0.843	0.188	1.53797e+09	400.014	412.207	19.1897	14.0159	500.019	101.485	0.100018	27.004
IH7-1	5	1.53797e+09	303.6	20180926 15:10:58	15:10:58	1.53797e+09	0.00827009	10.9976	400.037	361.556	36.7327	40.6422	0.63682	3.64335	0.580825	0.367636	39.6206	25.5041	26.0164	3.37753	54.7988	1.96902	3.59318	1.40851	-364.711	206.28	12.163	-106.647	0.0199399	-0.447165	4.82821	0	0	1	0	53649.9	249.998	210.748	0.843	0.188	1.53797e+09	400.037	408.821	19.3809	14.4014	499.992	101.496	0.100012	27.0666
IH7-1	6	1.53797e+09	373.6	20180926 15:12:08	15:12:08	1.53797e+09	0.00813564	5.95796	400.046	374.842	38.0832	40.6439	0.625431	3.6294	0.571141	0.361448	19.0185	25.4835	26.0208	3.37841	54.6269	1.96928	3.60497	1.40913	-358.782	215.548	12.7622	-111.453	0.0198393	-0.44491	4.80829	0	0	1	0	53380.2	120.002	101.162	0.843001	0.188001	1.53797e+09	400.046	405.702	19.3831	14.4851	500.047	101.498	0.100034	27.1224
IH7-1	7	1.53797e+09	452.6	20180926 15:13:27	15:13:27	1.53797e+09	0.00797355	3.21183	400.019	382.162	38.8297	40.644	0.612114	3.65531	0.560345	0.354501	9.50904	25.4831	26.0146	3.37717	54.6305	1.9694	3.60495	1.40777	-351.634	218.289	12.8324	-111.003	0.0200263	-0.449104	4.84532	0	0	1	0	53863	59.9998	50.5798	0.843	0.188001	1.53797e+09	400.019	403.949	19.3829	14.5826	500.059	101.505	0.100127	27.1223
IH7-1	8	1.53797e+09	524.6	20180926 15:14:39	15:14:39	1.53797e+09	0.00779474	1.29072	400.061	387.457	39.3683	40.649	0.596187	3.65244	0.546925	0.345914	4.75447	25.4915	26.0137	3.37699	54.5806	1.96698	3.60381	1.41001	-343.748	217.232	12.7799	-108.982	0.0200056	-0.448638	4.84121	0	0	1	0	53810.5	30.001	25.2908	0.842997	0.187992	1.53797e+09	400.061	402.768	19.3587	14.6657	500.034	101.507	0.100038	27.1169
IH7-1	9	1.53797e+09	586.6	20180926 15:15:41	15:15:41	1.53797e+09	0.0076859	0.577174	400.028	389.468	39.5761	40.6492	0.589047	3.63646	0.540715	0.341958	2.37608	25.4824	26.0103	3.37632	54.7068	1.96991	3.60085	1.40641	-338.948	214.203	12.656	-109.713	0.0198902	-0.446052	4.81838	0	0	1	0	53515.6	14.994	12.6399	0.842994	0.187983	1.53797e+09	400.028	402.27	19.3858	14.7585	500.039	101.516	0.0999834	27.1029
IH7-1	10	1.53797e+09	647.6	20180926 15:16:42	15:16:42	1.53797e+09	0.00754028	-0.23768	400.004	391.802	39.8121	40.6456	0.576012	3.64675	0.529824	0.334981	0	25.4848	26.0016	3.37458	54.6794	1.96646	3.59635	1.40811	-332.526	212.332	12.5082	-107.686	0.0199645	-0.447717	4.83308	0	0	1	0	53711	0	0	0	0	1.53797e+09	400.004	401.71	19.3525	14.8123	499.993	101.513	0.0998733	27.0816
IH7-1	11	1.53797e+09	742.6	20180926 15:18:17	15:18:17	1.53797e+09	0.00956163	24.7565	399.533	328.175	33.3459	40.5966	0.689725	3.64407	0.624561	0.395691	316.967	25.3383	25.8678	3.34795	54.8049	1.83202	3.3428	1.51593	-421.668	-5.10794	-0.299055	-110.108	0.0199451	-0.447283	4.82925	0	0	1	0	53883.6	1999.99	1685.99	0.843001	0.188	1.53797e+09	399.533	417.077	18.0299	12.2656	500.06	101.51	0.100038	25.8418
IH7-2	Const	S
IH7-2		5.25
IH7-2	12	1.53797e+09	1371.7	20180926 15:28:46	15:28:46	1.53797e+09	0.00983558	25.4914	400.011	330.82	33.6127	40.6428	0.75116	3.03237	0.661084	0.420367	316.967	25.7262	26.0018	3.37462	55.0789	1.90221	3.45361	1.47241	-433.749	64.0191	4.51974	-48.2435	0.0199601	-0.447619	4.83222	0	0	1	0	53823	1999.99	1685.99	0.843	0.188	1.53797e+09	400.011	430.906	18.7218	8.58846	500.033	101.504	0.100094	26.3934
IH7-2	13	1.53797e+09	1449.3	20180926 15:30:04	15:30:04	1.53797e+09	0.00922882	23.1659	400.054	333.309	33.8649	40.6463	0.706326	3.03542	0.62614	0.397781	237.726	25.889	26.0386	3.38197	54.2033	1.92354	3.54875	1.45843	-406.991	133.567	9.44393	-26.2532	0.0199884	-0.448254	4.83782	0	0	1	0	53813.2	1500	1264.5	0.843	0.188	1.53797e+09	400.054	428.252	18.9321	9.42625	500.05	101.502	0.100003	26.8548
IH7-2	14	1.53797e+09	1537.3	20180926 15:31:32	15:31:32	1.53797e+09	0.00870069	20.2668	400.019	338.916	34.4366	40.6451	0.679932	3.0326	0.605228	0.384293	158.486	25.8655	26.0648	3.38722	54.415	1.96499	3.61111	1.42223	-383.7	177.652	12.593	-34.9694	0.0199623	-0.447668	4.83265	0	0	1	0	53692.8	1000.01	843.009	0.843	0.188	1.53797e+09	400.019	424.951	19.3389	10.3808	500.053	101.508	0.0999347	27.1514
IH7-2	15	1.53797e+09	1641.3	20180926 15:33:16	15:33:16	1.53797e+09	0.0081879	15.3528	399.989	350.538	35.6175	40.6421	0.657291	3.02587	0.587067	0.372599	79.2431	25.7831	26.0555	3.38536	54.7569	2.00581	3.66313	1.37954	-361.086	218.579	15.5468	-47.7176	0.0198999	-0.446268	4.82029	0	0	1	0	53488.2	500.007	421.506	0.843	0.188	1.53797e+09	399.989	419.549	19.7407	11.3128	499.981	101.508	0.0999673	27.3954
IH7-2	16	1.53797e+09	1748.3	20180926 15:35:03	15:35:03	1.53797e+09	0.00779553	10.5038	400.042	362.513	36.8328	40.6459	0.631011	3.03103	0.566092	0.359082	39.6206	25.7403	26.0395	3.38215	54.8851	2.02018	3.68075	1.36197	-343.783	234.966	16.6895	-52.5068	0.0199477	-0.447342	4.82977	0	0	1	0	53596.9	249.998	210.748	0.843	0.188	1.53797e+09	400.042	414.345	19.8829	11.8606	500.016	101.504	0.100097	27.4774
IH7-2	17	1.53797e+09	1832.3	20180926 15:36:27	15:36:27	1.53797e+09	0.00749608	5.93618	399.995	374.457	38.0467	40.6415	0.606152	3.02661	0.545909	0.346105	19.0186	25.708	26.023	3.37885	54.861	2.02075	3.6834	1.3581	-330.577	239.323	17.0234	-55.2125	0.0199067	-0.446422	4.82165	0	0	1	0	53489.1	120.002	101.162	0.843001	0.188002	1.53797e+09	399.995	409.376	19.8883	12.1742	500.016	101.505	0.0999561	27.4897
IH7-2	18	1.53797e+09	1901.3	20180926 15:37:36	15:37:36	1.53797e+09	0.00732254	2.86334	400.116	383.145	38.9295	40.6538	0.58994	3.03482	0.532852	0.3377	9.50983	25.6878	26.0233	3.37891	54.8787	2.01973	3.68036	1.35918	-322.924	237.615	16.8551	-58.9441	0.0199828	-0.448129	4.83672	0	0	1	0	53687.7	60.0042	50.5836	0.843001	0.188002	1.53797e+09	400.116	406.199	19.8783	12.3423	499.989	101.505	0.0999905	27.4756
IH7-2	19	1.53797e+09	1975.3	20180926 15:38:50	15:38:50	1.53797e+09	0.00701387	1.33947	400.065	387.374	39.3587	40.6482	0.5624	3.02928	0.51018	0.323149	4.7542	25.683	26.0113	3.37652	54.9657	2.01676	3.66911	1.35976	-309.312	230.6	16.3821	-57.575	0.0199315	-0.446977	4.82655	0	0	1	0	53564.7	29.9991	25.2892	0.842998	0.187993	1.53797e+09	400.065	404.418	19.8492	12.6304	499.971	101.504	0.0998829	27.4233
IH7-2	20	1.53797e+09	2047.3	20180926 15:40:02	15:40:02	1.53797e+09	0.00683725	0.322905	400.078	390.366	39.664	40.6507	0.540445	3.02746	0.492009	0.311495	2.37779	25.6775	26.0329	3.38083	54.7934	2.00627	3.66152	1.37456	-301.523	221.159	15.7197	-62.2669	0.0199146	-0.446599	4.82321	0	0	1	0	53527.6	15.0031	12.6476	0.843001	0.188003	1.53797e+09	400.078	403.289	19.7454	12.7086	500.04	101.507	0.100015	27.3879
IH7-2	21	1.53797e+09	2123.3	20180926 15:41:18	15:41:18	1.53797e+09	0.00652706	-0.508795	400.083	393.069	39.935	40.6476	0.512307	3.03398	0.46865	0.296518	0	25.6686	26.0248	3.37921	54.9146	2.00169	3.6451	1.37752	-287.843	210.414	14.9175	-62.512	0.0199751	-0.447955	4.83518	0	0	1	0	53696.9	0	0	0	0	1.53797e+09	400.083	402.291	19.7021	12.9828	499.932	101.498	0.0999496	27.3112
IH7-2	22	1.53797e+09	2231.3	20180926 15:43:06	15:43:06	1.53797e+09	0.00805765	22.7988	399.583	321.84	32.7027	40.6024	0.576478	3.03698	0.521872	0.330644	316.966	25.5576	25.8852	3.3514	54.7303	1.82247	3.32991	1.52893	-355.342	-17.7811	-1.24883	-57.4061	0.020003	-0.44858	4.8407	0	0	1	0	54045.3	1999.99	1685.99	0.843	0.188	1.53797e+09	399.583	426.901	17.9356	9.62726	500.027	101.512	0.0998762	25.7766
IH7-3	Const	S
IH7-3		6.45
IH7-3	23	1.53797e+09	3076.9	20180926 15:57:11	15:57:11	1.53797e+09	0.00626956	18.7194	399.997	318.019	32.3203	40.6517	0.439967	2.77584	0.404576	0.255802	316.968	26.0622	26.0009	3.37444	55.1418	1.83992	3.33671	1.53452	-276.488	-28.4187	-2.18537	9.87634	0.019964	-0.447707	4.83299	0	0	1	0	53938.6	2000	1686	0.843	0.188	1.53797e+09	399.997	427.38	18.1041	10.1628	500.001	101.53	0.0999879	25.811
IH7-3	24	1.53797e+09	3191.9	20180926 15:59:06	15:59:06	1.53797e+09	0.00583032	17.1092	400.555	321.047	32.6261	40.706	0.413999	2.76756	0.382416	0.241647	237.726	26.2718	26.1093	3.39614	54.6434	1.88706	3.45341	1.50909	-257.117	42.2398	3.26921	26.1175	0.0198768	-0.445751	4.81573	0	0	1	0	53608.1	1500	1264.5	0.843	0.188	1.53797e+09	400.555	425.639	18.569	11.1874	499.99	101.524	0.100055	26.3924
IH7-3	25	1.53797e+09	3317.4	20180926 16:01:12	16:01:12	1.53797e+09	0.00547372	15.2392	399.974	326.437	33.1748	40.6482	0.400479	2.76915	0.370862	0.234267	158.484	26.2764	26.0154	3.37733	54.2041	1.91644	3.53561	1.46089	-241.391	115.894	8.97838	41.9652	0.0198936	-0.446128	4.81905	0	0	1	0	53580.2	1000	843	0.843	0.188	1.53797e+09	399.974	422.456	18.8576	11.9299	500.018	101.527	0.100004	26.7917
IH7-3	26	1.53797e+09	3419.4	20180926 16:02:54	16:02:54	1.53797e+09	0.00513445	11.8108	399.953	339.217	34.4698	40.6416	0.384875	2.76989	0.357443	0.225703	79.2419	26.2588	26.0492	3.38409	54.2866	1.96285	3.61571	1.42125	-226.429	167.833	13.0257	33.6708	0.0199014	-0.446303	4.8206	0	0	1	0	53532	499.998	421.498	0.843	0.188	1.53797e+09	399.953	417.838	19.3163	12.8208	500	101.516	0.100013	27.1731
IH7-3	27	1.53797e+09	3519.4	20180926 16:04:34	16:04:34	1.53797e+09	0.00496392	7.93881	399.97	355.667	36.1447	40.6469	0.377248	2.7755	0.350902	0.221527	39.6205	26.0913	26.0247	3.37919	54.6514	1.97949	3.62203	1.3997	-218.909	176.297	13.6553	10.6641	0.0199604	-0.447627	4.83228	0	0	1	0	53679.2	249.998	210.748	0.843	0.187999	1.53797e+09	399.97	412.772	19.4784	13.1998	500.01	101.525	0.0999389	27.2029
IH7-3	28	1.53797e+09	3617.9	20180926 16:06:12	16:06:12	1.53797e+09	0.00480683	4.45118	399.788	370.689	37.6717	40.6288	0.368329	2.77729	0.343185	0.216606	19.0179	26.0397	26.0209	3.37843	54.9095	1.99262	3.62892	1.38581	-211.981	181.831	14.0769	2.94523	0.0199794	-0.448051	4.83603	0	0	1	0	53722.2	119.999	101.159	0.843	0.188	1.53797e+09	399.788	408.009	19.6074	13.5282	500.002	101.526	0.099979	27.2353
IH7-3	29	1.53797e+09	3727.4	20180926 16:08:02	16:08:02	1.53797e+09	0.00465359	2.01931	400.097	381.8	38.8004	40.6599	0.356046	2.77622	0.332484	0.209789	9.51012	25.9805	25.9951	3.37328	54.9277	1.98842	3.62006	1.38486	-205.223	179.381	13.8879	-2.44413	0.019968	-0.447797	4.83378	0	0	1	0	53700.4	60.0073	50.5861	0.843	0.187999	1.53797e+09	400.097	405.103	19.5662	13.6814	500.074	101.525	0.10002	27.1936
IH7-3	30	1.53797e+09	3828.9	20180926 16:09:43	16:09:43	1.53797e+09	0.00449553	0.672467	400.042	387.951	39.4252	40.6539	0.342238	2.77809	0.320422	0.202108	4.75551	25.9849	26.0044	3.37514	54.9198	1.98696	3.61794	1.38817	-198.253	176.612	13.6642	-3.22173	0.0199878	-0.448239	4.83769	0	0	1	0	53753.1	30.0048	25.2941	0.843003	0.188008	1.53797e+09	400.042	403.229	19.5521	13.867	500.066	101.524	0.100053	27.1836
IH7-3	31	1.53797e+09	3932	20180926 16:11:26	16:11:26	1.53797e+09	0.00432452	-0.0269515	400.035	391.317	39.7668	40.6528	0.326307	2.77724	0.306406	0.193191	2.37618	25.9837	26.0054	3.37534	54.801	1.97884	3.61096	1.39649	-190.711	171.482	13.2693	-3.58427	0.0199788	-0.448038	4.83592	0	0	1	0	53735.8	14.9943	12.6401	0.842995	0.187987	1.53797e+09	400.035	402.232	19.4724	14.0021	499.973	101.523	0.0999973	27.1507
IH7-3	32	1.53797e+09	4024	20180926 16:12:58	16:12:58	1.53797e+09	0.00414278	-0.662757	400.063	394.75	40.1109	40.6508	0.31197	2.77796	0.293731	0.185132	0	25.9843	26.0075	3.37576	54.9555	1.98041	3.60366	1.39535	-182.697	166.045	12.8432	-3.80869	0.0199864	-0.448209	4.83742	0	0	1	0	53761.3	0	0	0	0	1.53797e+09	400.063	401.346	19.4901	14.2503	500.022	101.511	0.0999861	27.1162
IH7-3	33	1.53797e+09	4134	20180926 16:14:48	16:14:48	1.53797e+09	0.0050606	15.5951	399.248	311.784	31.6829	40.5708	0.336462	2.77586	0.315336	0.198872	316.967	25.8486	26.3186	3.4384	57.2677	1.85004	3.23051	1.58836	-223.172	-157.479	-12.0961	-75.7807	0.0199642	-0.447712	4.83304	0	0	1	0	54037.4	1999.99	1685.99	0.843	0.188	1.53797e+09	399.248	421.973	18.2058	11.7962	499.978	101.518	0.100082	25.2663
IH8-1	Const	S
IH8-1		3.15
IH8-1	1	1.53812e+09	0	20180928 09:24:38	09:24:38	1.53812e+09	0.00801514	20.49	400.241	328.8	33.4821	40.757	0.562838	3.62571	0.518417	0.327709	316.965	25.8231	26.0436	3.38297	54.7997	1.84903	3.37416	1.53394	-353.468	-8.62019	-0.508092	-45.6312	0.0199997	-0.448508	4.84006	0	0	1	0	54001.5	1999.98	1685.98	0.843	0.188	1.53812e+09	400.241	415.167	18.1578	13.2012	500.126	101.731	0.100156	25.9995
IH8-1	2	1.53812e+09	110	20180928 09:26:28	09:26:28	1.53812e+09	0.00743136	19.8322	399.992	327.928	33.3942	40.7328	0.535453	3.6138	0.494961	0.312733	237.726	25.5569	25.8372	3.34189	54.9072	1.85194	3.37286	1.48995	-327.723	30.3541	1.79311	-57.8498	0.0199129	-0.446561	4.82288	0	0	1	0	53777.8	1500	1264.5	0.843	0.188	1.53812e+09	399.992	414.358	18.1859	13.5896	500.034	101.734	0.0999642	25.993
IH8-1	3	1.53812e+09	189	20180928 09:27:47	09:27:47	1.53812e+09	0.00697773	18.1047	400.004	331.35	33.744	40.7356	0.513753	3.61802	0.476395	0.300876	158.484	25.2809	25.6705	3.30903	54.9712	1.85523	3.37492	1.45379	-307.718	64.9142	3.82721	-80.4922	0.0199437	-0.447251	4.82897	0	0	1	0	53855.8	1000	843	0.843	0.188	1.53812e+09	400.004	413.169	18.2175	13.9014	499.975	101.738	0.0998941	26.0033
IH8-1	4	1.53812e+09	258	20180928 09:28:56	09:28:56	1.53812e+09	0.00651717	14.2915	400.043	342.077	34.8358	40.7388	0.490831	3.62054	0.456634	0.28827	79.2421	24.9741	25.4825	3.2723	55.0503	1.85547	3.37051	1.41683	-287.407	97.3415	5.72903	-105.094	0.019962	-0.447663	4.8326	0	0	1	0	53907.2	500.001	421.501	0.843	0.188	1.53812e+09	400.043	410.687	18.2202	14.19	500.1	101.736	0.100045	25.9812
IH8-1	5	1.53812e+09	378	20180928 09:30:56	09:30:56	1.53812e+09	0.00633974	10.1057	400.034	356.057	36.2605	40.7391	0.483602	3.62422	0.450401	0.284293	39.6223	24.8274	25.3944	3.25522	55.0979	1.85774	3.3717	1.39748	-279.583	115.827	6.80724	-117.327	0.0199889	-0.448264	4.83791	0	0	1	0	53975.7	250.007	210.756	0.843	0.188001	1.53812e+09	400.034	407.998	18.2419	14.3209	500.023	101.739	0.0999837	25.9872
IH8-1	6	1.53812e+09	486	20180928 09:32:44	09:32:44	1.53812e+09	0.00622023	5.70738	399.991	371.013	37.7829	40.7339	0.475294	3.62675	0.443203	0.279705	19.0167	24.7623	25.3697	3.25044	55.0501	1.85703	3.37334	1.39341	-274.312	122.34	7.18444	-125.771	0.0200073	-0.448678	4.84156	0	0	1	0	54021.9	119.99	101.152	0.843001	0.188002	1.53812e+09	399.991	405.154	18.2353	14.3881	500.011	101.737	0.100017	25.9954
IH8-1	7	1.53812e+09	589	20180928 09:34:27	09:34:27	1.53812e+09	0.00609071	2.91149	400	380.653	38.768	40.7384	0.463789	3.63724	0.433261	0.273363	9.50972	24.7498	25.3781	3.25206	55.0188	1.85624	3.37382	1.39583	-268.6	121.517	7.11593	-130.457	0.0200839	-0.450394	4.8567	0	0	1	0	54219.8	60.0039	50.5833	0.843	0.188001	1.53812e+09	400	403.369	18.2259	14.4588	500.015	101.746	0.100022	25.9978
IH8-1	8	1.53812e+09	674.5	20180928 09:35:53	09:35:53	1.53812e+09	0.00598447	1.24571	400.09	386.677	39.3823	40.7484	0.454922	3.62652	0.42543	0.268384	4.75371	24.7457	25.3749	3.25145	54.9735	1.85467	3.37376	1.39677	-263.915	121.726	7.14911	-130.286	0.0200057	-0.448641	4.84124	0	0	1	0	54017.6	29.9955	25.2862	0.842999	0.187996	1.53812e+09	400.09	402.383	18.2102	14.509	500.049	101.748	0.100072	25.9975
IH8-1	9	1.53812e+09	763	20180928 09:37:21	09:37:21	1.53812e+09	0.00585501	0.286584	400.083	390.166	39.7384	40.7484	0.443812	3.62297	0.415669	0.262173	2.37653	24.7565	25.3838	3.25317	54.9822	1.8545	3.37292	1.39866	-258.206	119.049	6.99885	-129.782	0.0199798	-0.44806	4.83611	0	0	1	0	53951.3	14.9951	12.6409	0.843001	0.188003	1.53812e+09	400.083	401.739	18.2082	14.5874	500.096	101.75	0.0999845	25.9933
IH8-1	10	1.53812e+09	868.1	20180928 09:39:06	09:39:06	1.53812e+09	0.00568031	-0.479863	399.997	393.015	40.0321	40.7433	0.428846	3.63778	0.402609	0.253854	0	24.789	25.3944	3.25522	54.9651	1.85416	3.37334	1.40106	-250.502	117.868	6.90168	-125.732	0.0200878	-0.450483	4.85748	0	0	1	0	54230.8	0	0	0	0	1.53812e+09	399.997	401.126	18.2032	14.6901	500.05	101.759	0.0999478	25.9954
IH8-1	11	1.53812e+09	1020.1	20180928 09:41:38	09:41:38	1.53812e+09	0.00715438	18.1632	399.771	327.303	33.3394	40.7211	0.487566	3.63373	0.45392	0.286529	316.965	26.0394	26.2372	3.42191	54.9602	1.85806	3.38073	1.56385	-315.508	-40.1206	-2.36226	-41.0257	0.0200582	-0.449819	4.85163	0	0	1	0	54147.5	1999.98	1685.98	0.843	0.188	1.53812e+09	399.771	413.015	18.2411	13.8163	500.027	101.761	0.0999785	26.0324
IH8-2	Const	S
IH8-2		6
IH8-2	12	1.53812e+09	2584.2	20180928 10:07:42	10:07:42	1.53812e+09	0.00611589	17.6684	400.147	316.116	32.2109	40.7734	0.403222	2.87462	0.37423	0.236325	316.97	26.2846	26.4223	3.4595	54.4551	1.83754	3.37442	1.62196	-269.711	-65.3226	-4.86552	-22.9293	0.0200563	-0.449777	4.85125	0	0	1	0	54149.1	2000.01	1686.01	0.843	0.188	1.53812e+09	400.147	424.282	18.0335	10.8279	500.078	101.796	0.100012	26.0008
IH8-2	13	1.53812e+09	2703.2	20180928 10:09:41	10:09:41	1.53812e+09	0.00565814	16.7032	400.004	319.441	32.5503	40.7596	0.39645	2.87392	0.368382	0.232595	237.726	25.9353	26.0149	3.37723	54.8749	1.8523	3.3755	1.52493	-249.524	-1.34797	-0.100225	-13.246	0.0200493	-0.44962	4.84987	0	0	1	0	54130	1500	1264.5	0.843	0.188	1.53812e+09	400.004	422.763	18.178	11.5119	500.018	101.798	0.0999293	26.0062
IH8-2	14	1.53812e+09	2777.2	20180928 10:10:55	10:10:55	1.53812e+09	0.00526439	15.1671	400.033	324.938	33.1098	40.7618	0.387035	2.87015	0.360203	0.227382	158.484	25.5493	25.6304	3.30116	54.8389	1.84959	3.37276	1.45158	-232.16	56.0298	4.1631	-13.4828	0.0200113	-0.448768	4.84235	0	0	1	0	54034.1	999.998	842.998	0.843	0.188	1.53812e+09	400.033	420.762	18.1517	11.9487	499.968	101.796	0.0999746	25.9925
IH8-2	15	1.53812e+09	2863.7	20180928 10:12:22	10:12:22	1.53812e+09	0.00491336	12.3316	400.046	336.627	34.302	40.7643	0.379115	2.86624	0.353298	0.222984	79.2413	25.1323	25.2726	3.23172	54.9549	1.84994	3.36628	1.38179	-216.679	106.22	7.88764	-23.3299	0.0199719	-0.447884	4.83455	0	0	1	0	53938	499.996	421.496	0.842999	0.188	1.53812e+09	400.046	417.205	18.1546	12.3648	499.93	101.799	0.100061	25.96
IH8-2	16	1.53812e+09	2971.7	20180928 10:14:10	10:14:10	1.53812e+09	0.00465409	8.92339	399.994	350.253	35.6922	40.761	0.363832	2.86509	0.339975	0.214497	39.6196	24.9799	25.1534	3.20887	54.8537	1.84848	3.36983	1.3604	-205.245	127.339	9.45485	-28.8316	0.0199604	-0.447625	4.83227	0	0	1	0	53905	249.992	210.743	0.843	0.187999	1.53812e+09	399.994	412.936	18.1394	12.6558	500	101.804	0.0999397	25.9778
IH8-2	17	1538122571	3092.3	20180928 10:16:11	10:16:11	1538122571	0.00442121	5.16312	399.848	366.622	37.3606	40.7465	0.349259	2.86872	0.327239	0.206387	19.0169	24.9234	25.0953	3.19779	55.0362	1.85512	3.37073	1.34267	-194.975	137.182	10.1701	-28.6067	0.0199968	-0.448443	4.83949	0	0	1	0	53998.7	119.993	101.154	0.843	0.187999	1538122571	399.848	408.165	18.2044	12.9956	500.007	101.805	0.100004	25.9823
IH8-2	18	1.53812e+09	3198.8	20180928 10:17:57	10:17:57	1.53812e+09	0.0042707	2.58273	400.103	378.63	38.5873	40.7757	0.333834	2.86216	0.313612	0.197722	9.50829	24.9125	25.111	3.20078	54.7771	1.84732	3.37244	1.35346	-188.338	135.773	10.0899	-32.967	0.0199309	-0.446964	4.82643	0	0	1	0	53826.4	59.9943	50.5753	0.843001	0.188003	1.53812e+09	400.103	405.253	18.1265	13.0943	499.975	101.813	0.0999301	25.9909
IH8-2	19	1.53812e+09	3290.4	20180928 10:19:29	10:19:29	1.53812e+09	0.00409635	1.05711	400.073	385.994	39.3378	40.7726	0.319055	2.87186	0.30059	0.189438	4.75343	24.9424	25.1386	3.20605	54.8769	1.85167	3.37422	1.35438	-180.649	133.337	9.87726	-32.6811	0.0200285	-0.449152	4.84574	0	0	1	0	54077.6	29.9936	25.2846	0.842999	0.187997	1.53812e+09	400.073	403.308	18.1691	13.343	500.022	101.813	0.0999683	25.9998
IH8-2	20	1.53812e+09	3383.9	20180928 10:21:02	10:21:02	1.53812e+09	0.00393483	0.223249	400.111	390.25	39.7728	40.7777	0.302951	2.87414	0.286263	0.180337	2.378	24.9717	25.1666	3.2114	54.6871	1.84526	3.37422	1.36614	-173.526	129.105	9.55747	-32.4858	0.0200515	-0.449668	4.85029	0	0	1	0	54137.2	15.0036	12.6481	0.843005	0.188012	1.53812e+09	400.111	402.268	18.1057	13.4697	500.033	101.816	0.100061	25.9998
IH8-2	21	1.53812e+09	3476.9	20180928 10:22:35	10:22:35	1.53812e+09	0.00374761	-0.535292	400.095	394.511	40.2073	40.7765	0.286123	2.87491	0.271192	0.170771	0	25.0051	25.214	3.22047	54.7485	1.84709	3.37378	1.37338	-165.27	121.452	8.99056	-34.8271	0.0200593	-0.449843	4.85183	0	0	1	0	54157.8	0	0	0	0	1.53812e+09	400.095	401.252	18.1235	13.7076	499.969	101.817	0.0999571	25.9976
IH8-2	22	1.53812e+09	3630.4	20180928 10:25:09	10:25:09	1.53812e+09	0.00461121	15.0424	399.651	301.918	30.7706	40.7312	0.285605	2.87044	0.270705	0.170464	316.965	26.7124	26.8557	3.54894	54.9969	1.85894	3.38007	1.69	-203.354	-127.918	-9.56385	-23.8706	0.0200142	-0.448833	4.84293	0	0	1	0	54035.5	1999.98	1685.98	0.843	0.188	1.53812e+09	399.651	419.911	18.2397	12.8078	500.057	101.817	0.0999853	26.0291
IH8-3	Const	S
IH8-3		5.55
IH8-3	23	1.53813e+09	7435.8	20180928 11:28:34	11:28:34	1.53813e+09	0.00432067	11.758	399.881	319.956	32.6345	40.7867	0.278339	2.97303	0.26463	0.166569	316.968	26.7373	26.5327	3.4821	55.1301	1.86038	3.37454	1.62171	-190.541	-85.158	-6.1364	35.1322	0.0200588	-0.449832	4.85174	1	0	1.00003	0.00276977	54157.7	2000	1686	0.843	0.188	1.53813e+09	399.881	414.851	18.2396	13.5309	499.961	101.897	0.100011	26.0014
IH8-3	24	1538127026	7547.3	20180928 11:30:26	11:30:26	1538127026	0.00399309	11.0219	400.021	322.201	32.8629	40.8001	0.267176	2.97429	0.254523	0.160164	237.726	26.359	26.1744	3.40924	54.8357	1.85034	3.37434	1.5589	-176.095	-27.9008	-2.00604	31.7236	0.0200708	-0.450102	4.85412	1	0	1.00003	0.00276817	54188.9	1500	1264.5	0.843	0.188	1538127026	400.021	414.028	18.1415	13.7897	500	101.895	0.0999887	26.0004
IH8-3	25	1538127118	7639.3	20180928 11:31:58	11:31:58	1538127118	0.00373901	9.83607	400.016	328.492	33.5042	40.7992	0.260935	2.97074	0.248838	0.156564	158.484	25.9537	25.8519	3.3448	54.8944	1.85129	3.37246	1.49351	-164.89	22.2781	1.60101	17.4725	0.0200368	-0.449339	4.84739	1	0	1.00003	0.00277259	54102.5	999.998	842.998	0.843	0.188	1538127118	400.016	412.595	18.151	14.0758	499.957	101.894	0.0999637	25.991
IH8-3	26	1538127212	7733.3	20180928 11:33:32	11:33:32	1538127212	0.00342233	7.57548	399.996	340.691	34.7478	40.7964	0.248033	2.96732	0.237064	0.14911	79.2418	25.5815	25.5673	3.28882	54.9338	1.85355	3.37416	1.43527	-150.925	69.1408	4.96765	2.4256	0.0200039	-0.448602	4.84089	1	0	1.00003	0.00277704	54015.8	499.999	421.499	0.843	0.188	1538127212	399.996	409.925	18.1735	14.4435	499.952	101.892	0.100031	25.9995
IH8-3	27	1538127326	7847.3	20180928 11:35:26	11:35:26	1538127326	0.00310143	5.13445	399.991	353.598	36.0645	40.7963	0.225212	2.96421	0.21612	0.135861	39.621	25.4259	25.4806	3.27193	54.7011	1.84499	3.37286	1.42694	-136.773	81.8849	5.8867	-9.3806	0.0199741	-0.447933	4.83498	1	0	1.00003	0.00278096	53939.7	249.999	210.749	0.843	0.188001	1538127326	399.991	407.066	18.0894	14.7097	500.077	101.893	0.100053	25.993
IH8-3	28	1538127446	7967.3	20180928 11:37:26	11:37:26	1538127446	0.00287409	2.92536	399.991	368.061	37.5408	40.7975	0.208618	2.97406	0.200816	0.126186	19.0184	25.3597	25.4705	3.26997	54.7758	1.84681	3.37158	1.42316	-126.747	82.7501	5.92872	-19.0502	0.0200686	-0.450052	4.85368	1	0	1.00003	0.00276833	54185.7	120.002	101.162	0.843	0.188	1538127446	399.991	404.514	18.1067	14.9744	500.014	101.896	0.0999845	25.9866
IH8-3	29	1538127535	8056.3	20180928 11:38:55	11:38:55	1538127535	0.00266279	1.45643	400.092	378.649	38.6185	40.8054	0.191746	2.96728	0.185119	0.116276	9.5084	25.3727	25.4961	3.27495	54.664	1.84472	3.37466	1.43022	-117.429	80.9298	5.81274	-21.178	0.0200035	-0.448593	4.84081	1	0	1.00003	0.00277712	54014.3	59.9958	50.5765	0.843	0.188	1538127535	400.092	402.891	18.0873	15.1853	500.026	101.89	0.100023	26.002
IH8-3	30	1.53813e+09	8143.8	20180928 11:40:22	11:40:22	1.53813e+09	0.00247901	0.574824	400.062	385.681	39.3387	40.8055	0.177215	2.95883	0.171523	0.107698	4.75387	25.3862	25.5281	3.28118	54.658	1.84404	3.37378	1.43714	-109.324	74.893	5.39526	-24.2823	0.0199225	-0.446776	4.82477	0	0	1	0	53805.2	29.9947	25.2856	0.843003	0.188007	1.53813e+09	400.062	401.801	18.0792	15.3771	499.973	101.898	0.0999431	25.9976
IH8-3	31	1.53813e+09	8243.8	20180928 11:42:02	11:42:02	1.53813e+09	0.00219387	0.0565405	400.104	390.371	39.8178	40.8106	0.155606	2.97347	0.151219	0.0948959	2.37691	25.4462	25.5686	3.28908	54.7388	1.84653	3.37334	1.44255	-96.7496	68.4185	4.90551	-21.0487	0.020063	-0.449926	4.85257	0	0	1	0	54169.7	14.9985	12.6437	0.842997	0.187992	1.53813e+09	400.104	401.141	18.1032	15.7123	500.044	101.9	0.100056	25.9954
IH8-3	32	1538127811	8332.3	20180928 11:43:31	11:43:31	1538127811	0.00199508	-0.444942	400.04	395.959	40.3871	40.8033	0.139944	2.96562	0.136377	0.0855483	0	25.4849	25.6176	3.29866	54.6585	1.84412	3.3739	1.45453	-87.983	60.8512	4.37564	-22.7562	0.0199876	-0.448235	4.83765	0	0	1	0	53973.8	0	0	0	0	1538127811	400.04	400.432	18.08	15.9056	500.023	101.898	0.100009	25.9982
IH8-3	33	1.53813e+09	8439.4	20180928 11:45:18	11:45:18	1.53813e+09	0.00238858	8.30149	399.47	293.657	29.9533	40.7463	0.141153	2.97637	0.137537	0.0862777	316.963	27.2146	27.0568	3.59112	55.385	1.86708	3.37109	1.72404	-105.337	-172.127	-12.421	27.0784	0.0200908	-0.450551	4.85807	0	0	1	0	54243.7	1999.97	1685.97	0.843	0.188	1.53813e+09	399.47	409.743	18.3045	15.7019	500.038	101.901	0.0999009	25.9841
	IRGA settings are given below for subsequent measurenments:
	SysConst	AvgTime	Oxygen	Chamber
		4	21	6800-12
			K	Geometry	CustomBLC
			0.5	0: Broadleaf	2
	LTConst	deltaTw	fT1	fT2	fTeb
		0	1	0	0
	LQConst	Leaf	Ambient	abs_ambient	abs_redLED	abs_greenLED	abs_blueLED	abs_whiteLED	abs_redFlr	abs_blueFlr	k_ambient	k_redLED	k_greenLED	k_blueLED	k_whiteLED	k_redFlr	k_blueFlr
		standard	Sun+Sky	0.49	0.84	0.7	0.87	0.75	0.84	0.87	0.39	0.18	0.23	0.26	0.21	0.19	0.25
	QConst	fQ_Amb_in	fQ_Amb_out	fQ_HeadLS	fQ_ConsoleLS	fQ_Flr
		0	0	1	0	0
	LeakConst	fan_a	fan_b	fan_c	fan_d	Fs_meas	Fs_true	leak_wt
		-6276	6.6	1.709e-05	3.11	-1.82792 80.4417 352.408 583.647 826.504 1031.32 1202.04 1315.61	-0.579165 104.386 400.838 601.505 801.843 1001.4 1202.01 1400.82	1.5
IL	Sys	Sys	Sys	Sys	Sys	GasEx	GasEx	GasEx	GasEx	GasEx	GasEx	GasEx	GasEx	GasEx	GasEx	GasEx	GasEx	GasEx	GasEx	GasEx	GasEx	GasEx	GasEx	GasEx	GasEx	GasEx	GasEx	GasEx	GasEx	GasEx	GasEx	Leak	Leak	Leak	Leak	Leak	LeafQ	LeafQ	LeafQ	LeafQ	Meas	Meas	Meas	Meas	Meas	Meas	Meas	Meas	Meas
	obs	time	elapsed	date	hhmmss	TIME	E	A	Ca	Ci	Pci	Pca	gsw	gbw	gtw	gtc	Rabs	TleafEB	TleafCnd	SVPleaf	RHcham	VPcham	SVPcham	VPDleaf	LatHFlux	SenHFlux	NetTherm	EBSum	blfa_1	blfa_2	blfa_3	Leak	LeakPct	CorrFact	CorrFactPct	Fan	Qin	Qabs	alpha	convert	TIME	CO2_s	CO2_r	H2O_s	H2O_r	Flow	Pa	ΔPcham	Tair
		s	s			s	mol m⁻² s⁻¹	µmol m⁻² s⁻¹	µmol mol⁻¹	µmol mol⁻¹	Pa	Pa	mol m⁻² s⁻¹	mol m⁻² s⁻¹	mol m⁻² s⁻¹	mol m⁻² s⁻¹	W m⁻²	°C	°C	kPa	%	kPa	kPa	kPa	W m⁻²	W m⁻²	W m⁻²	W m⁻²				µmol s⁻¹	%		%	µmol s⁻¹	µmol m⁻² s⁻¹	µmol m⁻² s⁻¹		J/µmol	s	µmol mol⁻¹	µmol mol⁻¹	mmol mol⁻¹	mmol mol⁻¹	µmol s⁻¹	kPa	kPa	°C
IL1-1	Const	S
IL1-1		3.3
IL1-1	23	1.53786e+09	6839.9	20180925 10:26:12	10:26:12	1.53786e+09	0.00507235	21.5937	399.916	317.81	32.8015	41.2757	0.485244	3.61715	0.451764	0.285168	316.966	20.4915	20.5715	2.43096	54.971	1.29303	2.3522	1.13793	-223.691	-103.959	-5.79647	-16.4794	0.0202925	-0.455074	4.89791	80	16	1.00215	0.215115	55904.2	1999.99	1685.99	0.843	0.188	1.53786e+09	399.916	415.476	12.528	9.22939	500.002	103.111	0.0999758	20.0384
IL1-1	24	1.53786e+09	6900.5	20180925 10:27:12	10:27:12	1.53786e+09	0.00471911	20.5633	400.019	318.008	32.8209	41.2852	0.460464	3.6091	0.430139	0.271395	237.728	20.1598	20.3302	2.39503	54.6173	1.2829	2.34888	1.11213	-208.113	-61.2128	-3.41607	-35.0137	0.0202325	-0.453728	4.88607	78	16	1.0021	0.210307	55749.9	1500.01	1264.51	0.843	0.188	1.53786e+09	400.019	414.809	12.4302	9.36067	499.972	103.108	0.100027	20.0156
IL1-1	25	1.53786e+09	6963	20180925 10:28:15	10:28:15	1.53786e+09	0.00437575	18.8585	400.019	321.286	33.1593	41.2852	0.439259	3.60739	0.411561	0.259569	158.484	19.795	20.1036	2.36171	54.833	1.28377	2.34124	1.07794	-192.971	-27.3441	-1.52452	-63.3554	0.0202198	-0.453444	4.88356	77	15	1.00208	0.207693	55726.4	1000	843	0.843	0.188	1.53786e+09	400.019	413.594	12.4387	9.59284	500.04	103.108	0.100004	19.963
IL1-1	26	1.53786e+09	7030.5	20180925 10:29:22	10:29:22	1.53786e+09	0.00403781	14.9293	400.018	333.942	34.4645	41.2838	0.41925	3.60987	0.393956	0.248368	79.241	19.4047	19.8238	2.32113	55.0118	1.28181	2.33005	1.03933	-178.068	12.0467	0.669953	-86.11	0.0202383	-0.453857	4.8872	76	15	1.00205	0.204757	55789.7	499.992	421.493	0.842999	0.188001	1.53786e+09	400.018	410.917	12.42	9.79365	500.012	103.105	0.0999547	19.8857
IL1-1	27	1.53786e+09	7142.5	20180925 10:31:14	10:31:14	1.53786e+09	0.00386118	10.1459	399.978	352.18	36.3467	41.2797	0.409075	3.60987	0.384956	0.242646	39.6212	19.1453	19.6465	2.29573	55.226	1.27849	2.31502	1.01724	-170.278	26.2341	1.45686	-102.966	0.0202383	-0.453857	4.8872	75	15	1.00202	0.201985	55809.6	250.001	210.751	0.843	0.188	1.53786e+09	399.978	407.68	12.3879	9.87626	500.007	103.105	0.100019	19.7813
IL1-1	28	1.53786e+09	7241.5	20180925 10:32:53	10:32:53	1.53786e+09	0.00372722	5.40975	400.078	371.203	38.3111	41.2912	0.399252	3.61658	0.376283	0.23713	19.0191	18.9882	19.5258	2.27858	55.3232	1.27386	2.30259	1.00472	-164.371	32.8926	1.82129	-110.638	0.0202883	-0.454979	4.89707	73	15	1.00196	0.196064	55958.6	120.007	101.166	0.843	0.187999	1.53786e+09	400.078	404.626	12.3427	9.91771	499.959	103.108	0.0999537	19.6945
IL1-1	29	1.53786e+09	7338.5	20180925 10:34:30	10:34:30	1.53786e+09	0.00365565	2.32596	400.073	384.009	39.6332	41.2911	0.393783	3.60793	0.371369	0.234013	9.51016	18.8843	19.4393	2.26636	55.3041	1.2678	2.29241	0.998565	-161.214	35.7705	1.98379	-113.949	0.0202238	-0.453534	4.88435	72	14	1.00194	0.193918	55801.7	60.0069	50.5858	0.843	0.188001	1.53786e+09	400.073	402.57	12.2838	9.90579	500.086	103.109	0.100016	19.6232
IL1-1	30	1537864578	7445.6	20180925 10:36:18	10:36:18	1537864578	0.00353959	0.867727	400.025	390.055	40.258	41.287	0.381797	3.62242	0.360767	0.227272	4.75435	18.817	19.3695	2.25654	55.2607	1.26117	2.28221	0.995377	-156.096	35.5236	1.96079	-113.857	0.0203318	-0.455955	4.90566	70	14	1.00188	0.187513	56101.2	29.998	25.2884	0.843002	0.188005	1537864578	400.025	401.531	12.2193	9.9163	500.046	103.111	0.100089	19.5514
IL1-1	31	1.53786e+09	7508.1	20180925 10:37:20	10:37:20	1.53786e+09	0.0033497	-0.0192274	400.038	393.917	40.6556	41.2874	0.358599	3.62525	0.339993	0.214087	2.37777	18.8113	19.3388	2.25224	55.0087	1.25266	2.27721	0.999573	-147.722	34.6523	1.91056	-108.781	0.0203529	-0.456428	4.90982	72	14	1.00193	0.192666	56163.6	15.0035	12.6479	0.842998	0.187997	1.53786e+09	400.038	400.91	12.1372	9.95683	499.851	103.109	0.0996581	19.5161
IL1-1	32	1537864736	7603.6	20180925 10:38:56	10:38:56	1537864736	0.00337388	-0.917999	400.047	398.076	41.0858	41.2893	0.364386	3.60509	0.345091	0.21733	0	18.738	19.2943	2.24601	55.2504	1.25405	2.26975	0.991961	-148.788	32.8465	1.82021	-114.121	0.0202027	-0.45306	4.88018	69	14	1.00186	0.185908	55776.3	0	0	0	0	1537864736	400.047	400.333	12.1503	9.95514	500.094	103.111	0.100049	19.4633
IL1-1	33	1.53786e+09	7724.1	20180925 10:40:56	10:40:56	1.53786e+09	0.00450763	18.0347	399.783	322.213	33.2569	41.2632	0.428365	3.60806	0.401984	0.253474	316.965	20.3361	20.4021	2.40569	54.8825	1.2689	2.31204	1.13678	-198.786	-124.803	-6.96027	-13.5842	0.0202248	-0.453556	4.88455	66	13	1.00178	0.177804	55778.2	1999.98	1685.98	0.843	0.188	1.53786e+09	399.783	412.853	12.2939	9.36098	500.044	103.114	0.0999844	19.7605
IL1-2	Const	S
IL1-2		6.15
IL1-2	1	1.53788e+09	0	20180925 15:46:20	15:46:20	1.53788e+09	0.00344919	16.7183	377.803	307.404	31.7142	38.9772	0.436123	2.86456	0.40231	0.254263	316.968	16.2114	16.0114	1.82603	54.9618	0.953436	1.73472	0.872592	-152.109	-123.655	-8.2948	32.9085	0.0202703	-0.454575	4.89352	11	2	1.00029	0.029068	56779.9	2000	1686	0.843	0.188	1.53788e+09	377.803	399.961	9.24159	5.03996	500.052	103.068	0.100007	15.2107
IL1-2	2	1.53788e+09	67.5	20180925 15:47:28	15:47:28	1.53788e+09	0.00322599	15.621	379.22	309.951	31.9764	39.1226	0.41292	2.85823	0.382413	0.241561	237.726	16.1151	15.9232	1.81577	54.0418	0.957169	1.77116	0.8586	-142.266	-59.8805	-4.03061	31.5483	0.0202053	-0.453117	4.88069	11	2	1.00029	0.0291905	56541.6	1500	1264.5	0.843	0.188	1.53788e+09	379.22	399.931	9.27795	5.34833	500.048	103.066	0.0999881	15.5346
IL1-2	3	1.53788e+09	128	20180925 15:48:28	15:48:28	1.53788e+09	0.00300616	14.1495	381.127	314.272	32.4197	39.3163	0.387007	2.85179	0.360019	0.22728	158.483	16.1643	16.0761	1.83359	53.9035	0.983979	1.82545	0.849608	-132.572	-10.7161	-0.725285	14.47	0.0201392	-0.451635	4.86763	12	2	1.00032	0.0319978	56271.8	999.995	842.996	0.843	0.188	1.53788e+09	381.127	399.934	9.53856	5.87754	500.015	103.058	0.100042	16.0064
IL1-2	4	1.53788e+09	221	20180925 15:50:01	15:50:01	1.53788e+09	0.00275301	11.5039	384.542	326.456	33.675	39.6667	0.364599	2.85934	0.340601	0.2149	79.2418	16.0371	16.068	1.83264	54.345	1.01036	1.85916	0.822277	-121.408	34.7306	2.34782	-5.0876	0.0202167	-0.453373	4.88294	12	2	1.00032	0.0319117	56423.6	499.998	421.498	0.843	0.188	1.53788e+09	384.542	399.989	9.7948	6.44293	500.013	103.053	0.0999865	16.2933
IL1-2	5	1.53788e+09	281.5	20180925 15:51:02	15:51:02	1.53788e+09	0.00267148	8.29003	388.534	345.176	35.6056	40.078	0.362591	2.86474	0.338889	0.213806	39.6211	15.8909	15.9541	1.81936	54.473	1.01739	1.86769	0.801972	-117.812	63.4765	4.28205	-10.4326	0.0202722	-0.454618	4.8939	12	2	1.00032	0.0318358	56558.1	250.001	210.751	0.843	0.188	1.53788e+09	388.534	400.006	9.86298	6.61	499.921	103.052	0.0999092	16.3651
IL1-2	6	1.53788e+09	342.5	20180925 15:52:03	15:52:03	1.53788e+09	0.00259779	4.902	392.735	364.745	37.6234	40.5106	0.356325	2.85669	0.333346	0.210282	19.0181	15.8747	15.9897	1.8235	54.8721	1.03077	1.87849	0.792733	-114.563	71.7687	4.85825	-18.9174	0.0201895	-0.452763	4.87757	12	2	1.00032	0.031971	56319.1	120	101.16	0.843	0.188001	1.53788e+09	392.735	400.017	9.99289	6.83075	500.03	103.05	0.10002	16.4557
IL1-2	7	1.53788e+09	464.5	20180925 15:54:05	15:54:05	1.53788e+09	0.00251738	2.60763	395.576	378.108	39.0011	40.8029	0.346907	2.85789	0.325096	0.20503	9.50787	15.876	16.0206	1.8271	55.2044	1.03947	1.88295	0.787628	-111.016	72.7848	4.92672	-23.7971	0.0202018	-0.453038	4.87999	13	3	1.00035	0.0346204	56344.6	59.9939	50.5748	0.842998	0.187996	1.53788e+09	395.576	400.007	10.0775	7.01349	500.015	103.048	0.0999935	16.493
IL1-2	8	1.53788e+09	559	20180925 15:55:39	15:55:39	1.53788e+09	0.00246809	1.02677	397.58	387.614	39.9828	41.0108	0.338324	2.8662	0.3176	0.200256	4.75452	15.8492	16.0127	1.82618	55.0496	1.03571	1.88141	0.790472	-108.843	72.2238	4.87404	-26.9903	0.0202872	-0.454954	4.89685	13	3	1.00034	0.034479	56575.7	30.0008	25.2906	0.842998	0.187995	1.53788e+09	397.58	400.049	10.0407	7.03702	500.09	103.051	0.0999961	16.4801
IL1-2	9	1.53788e+09	647	20180925 15:57:07	15:57:07	1.53788e+09	0.00237481	0.177808	398.611	392.817	40.5203	41.1179	0.32521	2.86575	0.30601	0.192887	2.37569	15.8493	16.0059	1.82539	55.0994	1.03597	1.88018	0.789422	-104.729	71.6717	4.83712	-25.8447	0.0202825	-0.454849	4.89593	13	3	1.00034	0.0344853	56565.3	14.991	12.6374	0.842996	0.187989	1.53788e+09	398.611	399.994	10.043	7.15228	499.992	103.053	0.100016	16.4698
IL1-2	10	1.53788e+09	735.1	20180925 15:58:35	15:58:35	1.53788e+09	0.00230296	-0.701281	399.73	398.563	41.1117	41.2321	0.314334	2.86002	0.296325	0.186735	0	15.8343	16.0019	1.82492	55.0801	1.03438	1.87795	0.790543	-101.56	69.2773	4.68433	-27.5989	0.0202237	-0.453529	4.88432	13	3	1.00035	0.0345794	56411.4	0	0	0.84	0.18	1.53788e+09	399.73	400	10.0279	7.22478	500.024	103.05	0.099962	16.4512
IL1-2	11	1.53788e+09	855.6	20180925 16:00:36	16:00:36	1.53788e+09	0.003065	14.7146	380.455	309.455	31.9205	39.2443	0.377642	2.85942	0.351961	0.222138	316.968	16.2763	16.0374	1.82906	54.4913	0.942859	1.73029	0.886203	-135.166	-133.577	-8.97582	39.2482	0.0202175	-0.453392	4.88311	12	2	1.00032	0.0317866	56645.6	2000	1686	0.843	0.188	1.53788e+09	380.455	399.982	9.14058	5.40638	500.012	103.051	0.0999394	15.1709
IL1-3	Const	S
IL1-3		6
IL1-3	12	1.53789e+09	2369.8	20180925 16:25:50	16:25:50	1.53789e+09	0.00200058	15.1522	380.984	271.103	27.9583	39.2901	0.239162	2.89039	0.228687	0.143832	316.968	16.1803	15.9955	1.82418	55.2762	0.934067	1.68982	0.890108	-88.2254	-185.792	-12.3244	30.6256	0.0202156	-0.453348	4.88272	92	18	1.00244	0.243928	56712.1	2000	1686	0.843	0.188	1.53789e+09	380.984	400.034	9.05736	6.68463	500.079	103.028	0.0999818	14.8032
IL1-3	13	1.53789e+09	2433.8	20180925 16:26:54	16:26:54	1.53789e+09	0.00185681	14.3386	381.996	272.684	28.1214	39.3945	0.226902	2.89576	0.217467	0.136732	237.726	16.0449	15.7629	1.79725	53.8682	0.928345	1.72336	0.868906	-81.8853	-102.163	-6.76687	46.9112	0.0202699	-0.454567	4.89344	92	18	1.00244	0.243558	56798.1	1500	1264.5	0.843	0.188	1.53789e+09	381.996	400.009	9.00187	6.7995	500.075	103.028	0.0999933	15.1085
IL1-3	14	1.53789e+09	2494.8	20180925 16:27:55	16:27:55	1.53789e+09	0.00172887	13.2524	383.327	275.635	28.426	39.5321	0.212514	2.89254	0.204205	0.128348	158.484	16.2712	16.0356	1.82885	53.7884	0.967566	1.79884	0.861287	-76.2431	-40.3735	-2.69029	39.1772	0.0202373	-0.453835	4.887	91	18	1.00242	0.241838	56579.2	1000	843	0.843	0.188	1.53789e+09	383.327	399.985	9.38209	7.33213	500.052	103.029	0.100014	15.7767
IL1-3	15	1.53789e+09	2615.4	20180925 16:29:56	16:29:56	1.53789e+09	0.00167456	11.1646	385.852	295.113	30.435	39.7929	0.214183	2.89406	0.205751	0.129324	79.2424	16.1238	16.0916	1.8354	54.8999	1.00762	1.83538	0.827782	-73.8481	-0.0312049	-0.00208225	5.36104	0.0202527	-0.45418	4.89005	91	18	1.00242	0.241925	56558.9	500.003	421.503	0.843	0.188	1.53789e+09	385.852	399.993	9.7704	7.78534	499.982	103.03	0.0999105	16.0914
IL1-3	16	1.53789e+09	2675.9	20180925 16:30:56	16:30:56	1.53789e+09	0.00167669	7.96528	389.713	325.249	33.5416	40.1895	0.220274	2.88509	0.211339	0.132859	39.6219	15.9709	15.9081	1.81402	54.5669	1.00704	1.84551	0.806977	-73.9422	41.9339	2.80546	10.419	0.020162	-0.452147	4.87214	91	18	1.00243	0.243044	56299.1	250.004	210.753	0.843	0.188001	1.53789e+09	389.713	400.031	9.76514	7.77788	500.062	103.026	0.0999852	16.1777
IL1-3	17	1.53789e+09	2767.9	20180925 16:32:28	16:32:28	1.53789e+09	0.00167142	4.7585	393.471	353.388	36.4438	40.5775	0.222712	2.89087	0.2136	0.134288	19.0194	16.0004	16.014	1.82633	55.3034	1.03054	1.86343	0.795789	-73.7096	49.1403	3.2854	-2.26447	0.0202204	-0.453457	4.88368	91	18	1.00242	0.242496	56426	120.007	101.166	0.843001	0.188002	1.53789e+09	393.471	399.957	9.99295	8.01201	499.967	103.027	0.0999545	16.3293
IL1-3	18	1.53789e+09	2851.9	20180925 16:33:52	16:33:52	1.53789e+09	0.00166896	2.34857	396.337	374.093	38.5787	40.8726	0.22304	2.89398	0.213911	0.134484	9.50906	15.995	16.0134	1.82626	55.2468	1.03282	1.86946	0.793445	-73.6009	57.1971	3.82093	-3.07386	0.0202519	-0.454163	4.88989	91	18	1.00242	0.242177	56500.3	60.0017	50.5813	0.842998	0.187995	1.53789e+09	396.337	399.942	10.0151	8.03738	500.033	103.026	0.0999831	16.38
IL1-3	19	1.53789e+09	2947.4	20180925 16:35:28	16:35:28	1.53789e+09	0.00165401	0.92215	398.08	386.289	39.8372	41.0532	0.220873	2.89214	0.211912	0.13322	4.75427	15.9724	16.015	1.82645	55.231	1.03267	1.86973	0.793776	-72.9419	57.2698	3.82831	-7.08951	0.0202333	-0.453745	4.88621	91	18	1.00242	0.242393	56450.1	29.999	25.2891	0.842999	0.187997	1.53789e+09	398.08	399.974	10.0135	8.05338	500.005	103.028	0.100023	16.3823
IL1-3	20	1.53789e+09	3032.9	20180925 16:36:53	16:36:53	1.53789e+09	0.00164605	0.184511	398.982	392.682	40.4946	41.1442	0.220026	2.88792	0.211119	0.13272	2.37552	15.9563	16.0078	1.82561	55.2458	1.03273	1.86933	0.792883	-72.5906	57.7778	3.8677	-8.56959	0.0201905	-0.452787	4.87778	91	18	1.00243	0.242884	56336.2	14.9894	12.636	0.842999	0.187996	1.53789e+09	398.982	399.991	10.0145	8.06375	499.984	103.023	0.100013	16.3789
IL1-3	21	1.53789e+09	3116.9	20180925 16:38:17	16:38:17	1.53789e+09	0.00160339	-0.701525	400.08	400.542	41.3059	41.2583	0.213915	2.89133	0.205496	0.129164	0.000343331	15.9472	15.9976	1.82442	55.1725	1.03092	1.86854	0.793498	-70.7095	58.4073	3.90488	-8.39701	0.0202251	-0.453561	4.8846	91	18	1.00242	0.242479	56430.1	0.00206927	0.00175069	0.846042	0.196112	1.53789e+09	400.08	400.01	9.99681	8.09696	500.087	103.025	0.100048	16.3723
IL1-3	22	1.53789e+09	3237.4	20180925 16:40:18	16:40:18	1.53789e+09	0.00241778	13.7517	382.417	301.675	31.1103	39.4368	0.30327	2.88833	0.286625	0.18056	316.968	15.964	15.8271	1.80465	56.3894	0.946356	1.67825	0.858292	-106.624	-176.021	-11.6679	22.6552	0.0201947	-0.45288	4.8786	90	18	1.00239	0.238761	56676.9	2000	1686	0.843	0.188	1.53789e+09	382.417	399.988	9.17678	6.30919	500.036	103.025	0.100016	14.6967
IL2-1	Const	S
IL2-1		3.24
IL2-1	1	1.53804e+09	0	20180927 10:03:24	10:03:24	1.53804e+09	0.00568713	24.6535	400.012	328.072	33.3485	40.6612	0.644663	3.59998	0.586723	0.371473	316.97	17.7379	18.0099	2.07257	55.2366	1.10266	1.99625	0.969909	-250.802	-115.537	-6.30265	-55.6723	0.0200228	-0.449025	4.84463	0	0	1	0	55655.2	2000.01	1686.01	0.843	0.188	1.53804e+09	400.012	417.461	10.8476	7.20244	500.017	101.55	0.100003	17.4146
IL2-1	2	1.53804e+09	63.5	20180927 10:04:27	10:04:27	1.53804e+09	0.00526468	22.9009	400.094	330.765	33.6235	40.6711	0.619654	3.59093	0.565799	0.358072	237.727	17.3787	17.6115	2.02121	54.8111	1.08981	1.9883	0.931402	-232.172	-50.3345	-2.74616	-47.5254	0.0199562	-0.447531	4.83144	0	0	1	0	55489.7	1500.01	1264.51	0.843	0.188	1.53804e+09	400.094	416.3	10.7208	7.3456	499.961	101.554	0.0999198	17.3515
IL2-1	3	1.53804e+09	144.5	20180927 10:05:48	10:05:48	1.53804e+09	0.0048552	20.4108	399.988	336.164	34.1745	40.6628	0.600547	3.58602	0.549753	0.3478	158.484	16.9742	17.2108	1.97069	54.9999	1.08637	1.97522	0.884322	-214.114	7.01786	0.382407	-48.2302	0.01992	-0.44672	4.82428	0	0	1	0	55413.4	1000	843	0.843	0.188	1.53804e+09	399.988	414.472	10.6863	7.57388	500.021	101.56	0.100007	17.2471
IL2-1	4	1.53804e+09	230.5	20180927 10:07:14	10:07:14	1.53804e+09	0.00451251	15.5227	399.99	349.19	35.5001	40.6646	0.583891	3.58613	0.535756	0.338841	79.2406	16.5347	16.815	1.92188	55.0208	1.07823	1.95967	0.843651	-199.002	59.3926	3.22753	-57.1411	0.0199208	-0.446738	4.82444	0	0	1	0	55439.4	499.993	421.494	0.843	0.187999	1.53804e+09	399.99	411.218	10.6058	7.71279	500.015	101.564	0.0999738	17.1222
IL2-1	5	1.53804e+09	348.7	20180927 10:09:12	10:09:12	1.53804e+09	0.00430933	10.9953	399.969	362.243	36.8274	40.6628	0.576864	3.57598	0.529709	0.334983	39.6216	16.2453	16.5459	1.8893	55.2974	1.07428	1.94274	0.815018	-190.042	84.692	4.60573	-61.1223	0.0198462	-0.445064	4.80965	0	0	1	0	55266.1	250.003	210.753	0.843	0.188	1.53804e+09	399.969	408.211	10.5669	7.8039	499.989	101.565	0.0999605	16.9852
IL2-1	6	1.53804e+09	447.7	20180927 10:10:51	10:10:51	1.53804e+09	0.00426663	5.89485	400.174	377.792	38.4089	40.6845	0.581475	3.58316	0.533684	0.337519	19.0188	16.0615	16.3899	1.87064	55.3828	1.0696	1.93128	0.801041	-188.159	96.974	5.2563	-66.9095	0.019899	-0.446248	4.82011	0	0	1	0	55425.1	120.004	101.163	0.843	0.188001	1.53804e+09	400.174	405.1	10.5206	7.78505	500.026	101.567	0.0999415	16.8919
IL2-1	7	1.53804e+09	543.7	20180927 10:12:27	10:12:27	1.53804e+09	0.00418365	2.92989	400.073	386.358	39.2806	40.675	0.574123	3.58626	0.527518	0.33357	9.50834	15.9617	16.2914	1.85894	55.3552	1.06421	1.92251	0.794728	-184.499	102.24	5.53204	-67.2192	0.0199218	-0.44676	4.82463	0	0	1	0	55499.9	59.9963	50.5768	0.842999	0.187998	1.53804e+09	400.073	403.056	10.4674	7.78492	500.028	101.569	0.100022	16.8202
IL2-1	8	1.53804e+09	638.7	20180927 10:14:02	10:14:02	1.53804e+09	0.00416651	1.221	400.074	391.493	39.8038	40.6763	0.575693	3.59041	0.528893	0.334445	4.75435	15.8871	16.2208	1.85059	55.3901	1.06111	1.9157	0.789481	-183.743	105.203	5.6821	-68.1033	0.0199523	-0.447444	4.83068	0	0	1	0	55592.3	29.998	25.2884	0.843002	0.188005	1.53804e+09	400.074	401.945	10.4366	7.7654	500.097	101.572	0.100017	16.7643
IL2-1	9	1.53804e+09	743.7	20180927 10:15:47	10:15:47	1.53804e+09	0.00414188	0.482023	400.043	393.647	40.0236	40.674	0.571822	3.58724	0.525585	0.332333	2.3773	15.8258	16.1717	1.84481	55.2605	1.05499	1.90912	0.789817	-182.657	104.124	5.62577	-70.5298	0.019929	-0.446921	4.82606	0	0	1	0	55540.4	14.9999	12.6449	0.843001	0.188004	1.53804e+09	400.043	401.429	10.3762	7.72019	500.015	101.574	0.0999662	16.7101
IL2-1	10	1.53804e+09	829.7	20180927 10:17:13	10:17:13	1.53804e+09	0.0041077	-0.502553	400.04	396.622	40.325	40.6725	0.570518	3.59344	0.524555	0.331668	0	15.7868	16.1299	1.83989	55.3914	1.05506	1.90474	0.784832	-181.149	105.389	5.68198	-70.0785	0.0199747	-0.447946	4.8351	0	0	1	0	55669.4	0	0	0.842749	0.187331	1.53804e+09	400.04	400.779	10.3772	7.74363	500.113	101.571	0.100072	16.6739
IL2-1	11	1.53804e+09	950.2	20180927 10:19:14	10:19:14	1.53804e+09	0.00562381	22.3025	399.543	334.57	34.0154	40.6211	0.651431	3.59539	0.59226	0.37503	316.965	17.3043	17.584	2.01771	54.9839	1.06695	1.94049	0.950755	-248.01	-119.615	-6.50405	-57.1649	0.019989	-0.448268	4.83794	0	0	1	0	55651.4	1999.98	1685.98	0.843	0.188	1.53804e+09	399.543	415.451	10.4944	6.88842	500.001	101.569	0.0999737	16.9669
IL2-2	Const	S
IL2-2		5.1
IL2-2	12	1.53804e+09	1883.3	20180927 10:34:47	10:34:47	1.53804e+09	0.0052532	21.7923	399.995	330.735	33.6216	40.6623	0.598124	3.0739	0.540194	0.342357	316.968	17.7561	17.9411	2.06362	55.1154	1.09037	1.97835	0.973245	-231.666	-110.867	-7.07522	-32.6403	0.0200092	-0.448721	4.84194	0	0	1	0	55646.5	2000	1686	0.843	0.188	1.53804e+09	399.995	424.366	10.726	5.42529	500.008	101.557	0.100035	17.2721
IL2-2	13	1.53804e+09	1946.3	20180927 10:35:50	10:35:50	1.53804e+09	0.0049056	19.6108	400.114	336.107	34.1663	40.6728	0.583473	3.06726	0.528098	0.334597	237.726	17.3246	17.5066	2.00788	54.7255	1.07794	1.96972	0.92994	-216.337	-50.2039	-3.20247	-32.0171	0.0199486	-0.447361	4.82994	0	0	1	0	55497.9	1500	1264.5	0.843	0.188	1.53804e+09	400.114	422.119	10.6041	5.65346	500.001	101.553	0.0999495	17.203
IL2-2	14	1.53804e+09	2008.8	20180927 10:36:52	10:36:52	1.53804e+09	0.00456499	16.9938	400.132	343.229	34.8895	40.6738	0.571786	3.07036	0.518547	0.328461	158.485	16.8709	17.078	1.95419	54.7635	1.07264	1.95868	0.881553	-201.316	5.99217	0.38083	-36.4576	0.0199769	-0.447996	4.83555	0	0	1	0	55590.4	1000.01	843.008	0.843	0.188	1.53804e+09	400.132	419.329	10.5522	5.94501	499.996	101.551	0.0999727	17.1142
IL2-2	15	1.53804e+09	2093.8	20180927 10:38:17	10:38:17	1.53804e+09	0.00422566	12.7806	400.094	355.526	36.1392	40.6695	0.560736	3.0672	0.509389	0.322589	79.2417	16.3756	16.6323	1.89971	55.0161	1.06878	1.94266	0.83093	-186.352	58.2558	3.69524	-45.1589	0.019948	-0.447347	4.82982	0	0	1	0	55538	499.998	421.498	0.843	0.188	1.53804e+09	400.094	414.856	10.5143	6.24906	499.955	101.55	0.0999683	16.9846
IL2-2	16	1.53804e+09	2192.4	20180927 10:39:56	10:39:56	1.53804e+09	0.00406382	8.73261	400.033	367.904	37.3967	40.6626	0.55646	3.07207	0.505928	0.320362	39.623	16.0744	16.3448	1.86527	55.0009	1.06054	1.92823	0.804729	-179.215	86.4875	5.46583	-47.6382	0.0199925	-0.448345	4.83863	0	0	1	0	55679.3	250.013	210.761	0.843	0.188	1.53804e+09	400.033	410.598	10.4335	6.33182	500.021	101.548	0.1	16.867
IL2-2	17	1538037710	2305.9	20180927 10:41:50	10:41:50	1538037710	0.00396731	5.06925	399.998	379.325	38.5588	40.6602	0.555797	3.06969	0.505344	0.31999	19.0183	15.8777	16.1758	1.84529	55.2637	1.05865	1.91564	0.786634	-174.958	97.3099	6.14588	-52.4841	0.0199707	-0.447857	4.83432	0	0	1	0	55641.1	120.003	101.162	0.842999	0.187998	1538037710	399.998	406.787	10.4146	6.41026	500.021	101.551	0.100035	16.7638
IL2-2	18	1538037826	2421.9	20180927 10:43:46	10:43:46	1538037826	0.00391043	2.44666	400.033	387.542	39.3921	40.6618	0.554307	3.06424	0.50403	0.319155	9.50704	15.7543	16.056	1.83124	55.2988	1.05383	1.90569	0.777411	-172.45	103.382	6.53414	-53.027	0.019921	-0.446743	4.82448	0	0	1	0	55523.9	59.9882	50.57	0.842999	0.187998	1538037826	400.033	404.124	10.3676	6.42049	500.022	101.546	0.0999954	16.6818
IL2-2	19	1538037934	2529.9	20180927 10:45:34	10:45:34	1538037934	0.00385638	0.92314	400.043	392.311	39.8768	40.6628	0.550189	3.06684	0.500659	0.316989	4.75568	15.6815	15.9837	1.8228	55.3574	1.05093	1.89844	0.771873	-170.067	105.503	6.658	-53.1499	0.0199447	-0.447274	4.82917	0	0	1	0	55598.7	30.0062	25.2953	0.843002	0.188007	1538037934	400.043	402.558	10.3391	6.44653	500.035	101.546	0.0999891	16.6218
IL2-2	20	1538038037	2632.9	20180927 10:47:17	10:47:17	1538038037	0.00382058	0.193148	400.041	394.6	40.111	40.6642	0.545424	3.06761	0.496718	0.314462	2.37734	15.63	15.9422	1.81797	55.3235	1.04714	1.89275	0.770837	-168.488	104.587	6.59549	-54.9281	0.0199517	-0.447432	4.83056	0	0	1	0	55626.7	15.0012	12.646	0.842997	0.187992	1538038037	400.041	401.797	10.3014	6.44448	499.991	101.55	0.0999803	16.5746
IL2-2	21	1538038139	2734.9	20180927 10:48:59	10:48:59	1538038139	0.00381118	-0.685682	400.06	397.41	40.3938	40.6632	0.545894	3.06472	0.497067	0.314689	0	15.5823	15.8966	1.81268	55.2991	1.04431	1.88847	0.768376	-168.073	106.141	6.69696	-55.2353	0.0199254	-0.446841	4.82535	0	0	1	0	55563	0	0	0	0	1538038139	400.06	400.916	10.2743	6.42593	499.882	101.543	0.0997615	16.539
IL2-2	22	1.53804e+09	2855.5	20180927 10:50:59	10:50:59	1.53804e+09	0.00502934	20.0221	399.385	333.58	33.9061	40.5946	0.579025	3.06952	0.524485	0.332274	316.965	17.4077	17.6106	2.0211	55.0359	1.06121	1.92822	0.959885	-221.794	-123.07	-7.8354	-35.7347	0.0199692	-0.447822	4.83401	0	0	1	0	55617	1999.98	1685.98	0.843	0.188	1.53804e+09	399.385	421.86	10.4406	5.3634	499.918	101.543	0.0998977	16.8669
IL2-3	Const	S
IL2-3		5.1
IL2-3	23	1.53804e+09	4266.7	20180927 11:14:30	11:14:30	1.53804e+09	0.00300403	18.7457	399.979	300.853	30.5709	40.6435	0.336142	3.07066	0.316956	0.19973	316.967	18.234	17.7026	2.03286	55.1201	1.08456	1.96763	0.948299	-132.478	-85.4877	-5.45221	93.5493	0.0199796	-0.448057	4.83608	0	0	1	0	55583	1999.99	1685.99	0.843	0.188	1.53804e+09	399.979	420.324	10.6733	7.64208	500.03	101.514	0.100062	17.1862
IL2-3	24	1.53804e+09	4340.7	20180927 11:15:44	11:15:44	1.53804e+09	0.00277577	17.287	400.038	304.021	30.8925	40.6491	0.319378	3.06462	0.301972	0.190217	237.727	17.7653	17.4241	1.99745	55.0311	1.07753	1.95805	0.919911	-122.412	-52.0443	-3.3197	59.9518	0.0199245	-0.446821	4.82517	0	0	1	0	55450.7	1500.01	1264.51	0.843	0.188	1.53804e+09	400.038	418.802	10.6043	7.80323	500.035	101.513	0.0999993	17.1091
IL2-3	25	1.53804e+09	4409.7	20180927 11:16:53	11:16:53	1.53804e+09	0.00260697	15.1335	400.082	312.832	31.7878	40.6535	0.308638	3.06093	0.292333	0.184101	158.482	17.2582	17.15	1.96312	55.0142	1.07048	1.94583	0.892641	-114.968	-23.0534	-1.46942	18.9918	0.0198909	-0.446066	4.81851	0	0	1	0	55379.7	999.985	842.988	0.843001	0.188001	1.53804e+09	400.082	416.58	10.5349	7.90412	500.061	101.513	0.0999396	17.0103
IL2-3	26	1.53804e+09	4487.7	20180927 11:18:11	11:18:11	1.53804e+09	0.00244017	11.534	400.054	330.31	33.5627	40.6495	0.298185	3.06551	0.282957	0.178152	79.2424	16.7271	16.8374	1.92461	54.9612	1.06122	1.93086	0.863389	-107.611	8.44519	0.536285	-19.3874	0.0199327	-0.447004	4.82678	0	0	1	0	55514.6	500.001	421.501	0.843	0.188	1.53804e+09	400.054	412.814	10.4441	7.9812	500.015	101.51	0.0999323	16.8885
IL2-3	27	1.53804e+09	4591.7	20180927 11:19:55	11:19:55	1.53804e+09	0.00234136	7.94055	400.108	350.107	35.5751	40.6558	0.295063	3.06802	0.280156	0.176374	39.6221	16.4036	16.6203	1.89826	55.4023	1.06142	1.91584	0.836841	-103.254	24	1.52012	-38.1118	0.0199555	-0.447516	4.8313	0	0	1	0	55599.2	250.008	210.757	0.843	0.187999	1.53804e+09	400.108	409.164	10.4458	8.08227	499.939	101.512	0.100031	16.7654
IL2-3	28	1.53804e+09	4691.7	20180927 11:21:35	11:21:35	1.53804e+09	0.00230513	4.54861	400.112	369.179	37.5104	40.6534	0.293873	3.07442	0.279112	0.175709	19.0189	16.2019	16.4837	1.88184	55.3904	1.05483	1.90436	0.827008	-101.656	31.0115	1.95778	-49.668	0.0200139	-0.448826	4.84287	0	0	1	0	55773.4	120.004	101.163	0.843001	0.188002	1.53804e+09	400.112	405.692	10.3817	8.05502	500.03	101.505	0.100027	16.6708
IL2-3	29	1.53804e+09	4792.2	20180927 11:23:16	11:23:16	1.53804e+09	0.00229004	2.23351	400.065	382.245	38.8388	40.6494	0.293742	3.06299	0.278942	0.175606	9.50845	16.0799	16.4096	1.87299	55.4254	1.05082	1.89592	0.822166	-100.991	31.5897	2.00023	-57.8922	0.0199096	-0.446487	4.82222	0	0	1	0	55508	59.9954	50.5762	0.843001	0.188002	1.53804e+09	400.065	403.277	10.342	8.0308	500.104	101.507	0.100092	16.6009
IL2-3	30	1.53804e+09	4887.7	20180927 11:24:51	11:24:51	1.53804e+09	0.00225641	0.848001	400.047	390.001	39.6267	40.6475	0.289373	3.07282	0.275041	0.173129	4.75502	16.0122	16.3606	1.86715	55.3241	1.04552	1.88982	0.821627	-99.5078	31.4095	1.98144	-61.3618	0.0199994	-0.4485	4.83999	0	0	1	0	55757.7	30.0021	25.2918	0.843002	0.188006	1.53804e+09	400.047	401.833	10.2899	8.01164	499.912	101.507	0.099912	16.5502
IL2-3	31	1.53804e+09	4996.2	20180927 11:26:40	11:26:40	1.53804e+09	0.00224659	0.170984	400.018	393.858	40.0175	40.6434	0.288335	3.06867	0.274085	0.172525	2.37784	15.9537	16.317	1.86197	55.2518	1.04105	1.8842	0.820918	-99.0745	30.8377	1.94708	-63.9118	0.0199615	-0.44765	4.83249	0	0	1	0	55665.4	15.0037	12.6481	0.842999	0.187999	1.53804e+09	400.018	401.109	10.2462	7.97827	500.024	101.504	0.0999779	16.5034
IL2-3	32	1.53804e+09	5085.3	20180927 11:28:09	11:28:09	1.53804e+09	0.00222583	-0.567892	400.071	398.201	40.4585	40.6484	0.28639	3.06946	0.27233	0.171412	0	15.9158	16.2855	1.85824	55.2818	1.03965	1.88064	0.818586	-98.159	31.1435	1.96526	-65.0502	0.0199687	-0.447811	4.83391	0	0	1	0	55690.3	0	0	0.846042	0.196112	1.53804e+09	400.071	400.4	10.2325	7.98572	500.074	101.503	0.10008	16.4737
IL2-3	33	1.53804e+09	5205.8	20180927 11:30:09	11:30:09	1.53804e+09	0.00300151	17.359	399.395	308.351	31.33	40.5805	0.34079	3.06377	0.321045	0.202332	316.965	17.866	17.3789	1.99175	54.9496	1.05607	1.92189	0.935677	-132.367	-93.125	-5.93133	85.542	0.0199167	-0.446646	4.82363	0	0	1	0	55485.9	1999.98	1685.98	0.843	0.188	1.53804e+09	399.395	418.324	10.3939	7.36417	499.998	101.505	0.0999894	16.8151
IL3-1	Const	S
IL3-1		4.95
IL3-1	1	1.53778e+09	0	20180924 09:51:11	09:51:11	1.53778e+09	0.0039875	17.7845	399.975	333.708	33.9521	40.6942	0.500124	3.10471	0.459296	0.29045	316.968	15.9944	16.0036	1.82512	55.0246	0.953882	1.73355	0.871237	-175.849	-134.474	-8.32198	-1.67707	0.0199523	-0.447445	4.83068	0	0	1	0	55895.6	2000	1686	0.843	0.188	1.53778e+09	399.975	419.16	9.3755	5.46502	500.017	101.642	0.0999724	15.2002
IL3-1	2	1.53778e+09	93	20180924 09:52:44	09:52:44	1.53778e+09	0.00373121	16.3307	399.977	335.692	34.155	40.6957	0.472292	3.1084	0.435743	0.275387	237.725	15.9572	16.0142	1.82636	54.5622	0.967087	1.77245	0.859268	-164.546	-78.4777	-4.85985	-10.1591	0.0199854	-0.448187	4.83723	0	0	1	0	55917.5	1499.99	1264.49	0.843	0.188	1.53778e+09	399.977	417.621	9.505	5.8464	500.025	101.645	0.100065	15.5459
IL3-1	3	1.53778e+09	185.5	20180924 09:54:16	09:54:16	1.53778e+09	0.0035325	14.1709	400.003	341.953	34.7927	40.6991	0.45627	3.11635	0.422143	0.266693	158.484	15.8943	16.0275	1.82791	54.5804	0.988271	1.81067	0.839636	-155.783	-24.9157	-1.54178	-23.7567	0.0200569	-0.44979	4.85137	0	0	1	0	56044.5	1000	843	0.843	0.188	1.53778e+09	400.003	415.43	9.71302	6.25006	500.035	101.647	0.0999873	15.8792
IL3-1	4	1.53778e+09	306	20180924 09:56:17	09:56:17	1.53778e+09	0.00334127	10.515	399.942	354.585	36.0794	40.6945	0.443486	3.10268	0.411041	0.259617	79.2414	15.8264	16.024	1.8275	54.7199	1.01192	1.84928	0.815574	-147.35	31.0623	1.93388	-35.1122	0.0199341	-0.447036	4.82707	0	0	1	0	55651.9	499.996	421.497	0.843	0.188	1.53778e+09	399.942	411.674	9.9451	6.67036	500.033	101.651	0.100096	16.2097
IL3-1	5	1.53778e+09	404.6	20180924 09:57:55	09:57:55	1.53778e+09	0.00323912	6.85504	400.091	368.478	37.4845	40.7004	0.437205	3.11218	0.405726	0.256218	39.6222	15.7834	16.0243	1.82753	54.9848	1.02678	1.86739	0.800753	-142.845	56.7613	3.52585	-42.9357	0.0200194	-0.448949	4.84396	0	0	1	0	55850.2	250.006	210.755	0.843	0.188001	1.53778e+09	400.091	408.161	10.0934	6.91883	499.967	101.628	0.0999011	16.3626
IL3-1	6	1.53778e+09	502.6	20180924 09:59:33	09:59:33	1.53778e+09	0.00316584	3.46667	400.121	381.472	38.8228	40.7207	0.430035	3.10326	0.39946	0.252228	19.0196	15.7539	16.0175	1.82674	54.993	1.0315	1.8757	0.79524	-139.614	69.3972	4.32457	-46.8723	0.0199393	-0.447152	4.8281	0	0	1	0	55623.4	120.008	101.167	0.843001	0.188002	1.53778e+09	400.121	404.807	10.1355	7.03312	500.006	101.671	0.100049	16.4323
IL3-1	7	1.53778e+09	605.6	20180924 10:01:16	10:01:16	1.53778e+09	0.00311302	1.73354	400.051	388.129	39.5006	40.714	0.422804	3.11566	0.39332	0.248303	9.50901	15.7351	16.0117	1.82606	54.9469	1.03188	1.87795	0.794187	-137.284	73.8234	4.58239	-49.3693	0.0200507	-0.44965	4.85013	0	0	1	0	55917.7	60.0004	50.5803	0.842999	0.187998	1.53778e+09	400.051	403	10.1391	7.08858	500.02	101.672	0.10001	16.4512
IL3-1	8	1.53778e+09	702.1	20180924 10:02:53	10:02:53	1.53778e+09	0.00303822	0.644089	400.062	392.448	39.9382	40.7131	0.412719	3.11388	0.38456	0.24272	4.75491	15.7243	16.0074	1.82556	55.006	1.03284	1.87769	0.79272	-133.986	74.1339	4.60413	-50.4927	0.0200347	-0.449292	4.84698	0	0	1	0	55875.3	30.0018	25.2916	0.843001	0.188004	1.53778e+09	400.062	401.903	10.1491	7.17174	499.992	101.667	0.0999123	16.449
IL3-1	9	1.53778e+09	799.1	20180924 10:04:30	10:04:30	1.53778e+09	0.00297205	0.0706565	400.054	394.788	40.1752	40.7111	0.403735	3.10924	0.376708	0.23772	2.37642	15.7186	16.0043	1.8252	55.0737	1.03361	1.87677	0.791594	-131.068	73.2522	4.55592	-50.8831	0.019993	-0.448356	4.83872	0	0	1	0	55765.1	14.9941	12.6401	0.843003	0.188007	1.53778e+09	400.054	401.301	10.1569	7.24455	500.017	101.664	0.0999745	16.4413
IL3-1	10	1.53778e+09	893.6	20180924 10:06:04	10:06:04	1.53778e+09	0.00292006	-0.702574	400.066	398.08	40.5102	40.7123	0.395325	3.10672	0.369354	0.233037	0	15.7111	16.0072	1.82554	55.027	1.0323	1.87599	0.793235	-128.775	71.6185	4.45784	-52.6983	0.0199704	-0.44785	4.83425	0	0	1	0	55706	0	0	0	0	1.53778e+09	400.066	400.527	10.1441	7.28248	499.985	101.664	0.0999467	16.4348
IL3-1	11	1.53778e+09	1014.1	20180924 10:08:05	10:08:05	1.53778e+09	0.00377225	15.0928	399.14	337.888	34.3862	40.6197	0.460716	3.11266	0.42591	0.269101	316.966	16.0707	16.1017	1.83659	54.5724	0.947563	1.73634	0.889023	-166.356	-147.085	-9.085	-5.56015	0.0200237	-0.449045	4.8448	0	0	1	0	56083.1	1999.99	1685.99	0.843	0.188	1.53778e+09	399.14	415.571	9.311	5.61157	500.044	101.668	0.100088	15.2252
IL3-2	Const	S
IL3-2		6.6
IL3-2	12	1537778185	2713.9	20180924 10:36:25	10:36:25	1537778185	0.00269912	15.5092	400.063	317.567	32.3261	40.7236	0.338191	2.7504	0.316671	0.199739	316.966	16.6765	16.006	1.8254	55.1219	0.969686	1.75917	0.855713	-119.031	-85.6166	-5.98814	106.33	0.0199923	-0.44834	4.83858	0	0	1	0	55959.7	1999.99	1685.99	0.843	0.188	1537778185	400.063	421.961	9.52606	5.99708	499.989	101.693	0.0999558	15.4286
IL3-2	13	1.53778e+09	2778.4	20180924 10:37:29	10:37:29	1.53778e+09	0.00254754	14.3704	400.031	319.752	32.552	40.7248	0.321585	2.74559	0.302029	0.190426	237.727	16.3638	15.8809	1.81087	54.2898	0.963875	1.77543	0.846991	-112.347	-45.7086	-3.20283	76.4692	0.0199408	-0.447186	4.82839	0	0	1	0	55793.9	1500.01	1264.51	0.842999	0.188	1.53778e+09	400.031	420.345	9.46795	6.13706	500.004	101.704	0.099992	15.5721
IL3-2	14	1537778318	2846.9	20180924 10:38:38	10:38:38	1537778318	0.00239249	12.9963	400.024	322.758	32.8564	40.722	0.302052	2.73357	0.28466	0.179391	158.484	16.2871	16.0428	1.82969	54.2008	0.98593	1.81903	0.843763	-105.509	-13.4845	-0.951695	38.5388	0.0198124	-0.444307	4.80296	0	0	1	0	55376	1000	843	0.843	0.188	1537778318	400.024	418.441	9.68507	6.55781	500.039	101.699	0.100002	15.9513
IL3-2	15	1537778429	2957.9	20180924 10:40:29	10:40:29	1537778429	0.00222103	10.3098	399.964	335.113	34.1169	40.7191	0.288098	2.75637	0.272354	0.171564	79.2427	15.9583	15.997	1.82435	54.8473	1.00566	1.83356	0.81869	-97.9473	11.7246	0.820978	-6.15899	0.0200562	-0.449773	4.85122	0	0	1	0	56005.8	500.003	421.503	0.843	0.188	1537778429	399.964	414.746	9.8781	6.9752	499.982	101.707	0.0999829	16.0759
IL3-2	16	1.53778e+09	3078.4	20180924 10:42:29	10:42:29	1.53778e+09	0.0022182	7.2704	399.984	352.897	35.9281	40.722	0.289188	2.74089	0.273243	0.172136	39.6209	15.831	16.0073	1.82555	54.6843	1.01057	1.84801	0.814979	-97.8228	28.3121	1.99503	-27.8948	0.0198905	-0.446059	4.81844	0	0	1	0	55538.4	249.998	210.748	0.843	0.188001	1.53778e+09	399.984	410.751	9.92614	7.02747	500.051	101.709	0.100058	16.1989
IL3-2	17	1.53778e+09	3188.4	20180924 10:44:19	10:44:19	1.53778e+09	0.00219913	4.12532	400.033	371.286	37.8032	40.7301	0.290678	2.74898	0.274618	0.173005	19.0182	15.7415	16.0083	1.82567	55.1677	1.02172	1.85203	0.803944	-96.9816	33.3012	2.34011	-42.3221	0.019977	-0.447999	4.83557	0	0	1	0	55763.8	120	101.16	0.843	0.188001	1.53778e+09	400.033	406.64	10.0349	7.16103	499.974	101.717	0.0999503	16.233
IL3-2	18	1.53778e+09	3288.5	20180924 10:45:59	10:45:59	1.53778e+09	0.00215584	2.05532	400.113	383.033	39.0012	40.7403	0.284972	2.74627	0.269504	0.16976	9.50988	15.6948	16.0052	1.82531	55.187	1.02219	1.85223	0.803114	-95.0724	33.979	2.39009	-49.1934	0.019948	-0.447349	4.82983	0	0	1	0	55686	60.0062	50.5852	0.842999	0.187998	1.53778e+09	400.113	403.964	10.039	7.22232	500.081	101.722	0.100098	16.2347
IL3-2	19	1.53778e+09	3380	20180924 10:47:31	10:47:31	1.53778e+09	0.00213377	0.787362	400.07	390.367	39.7495	40.7375	0.281966	2.74844	0.266824	0.168058	4.75417	15.6657	16.0057	1.82536	55.2213	1.02246	1.85156	0.802908	-94.0994	33.0873	2.32545	-53.9325	0.0199713	-0.447871	4.83444	0	0	1	0	55749.5	29.9987	25.2888	0.842998	0.187995	1.53778e+09	400.07	402.236	10.0412	7.25309	500.034	101.726	0.100045	16.229
IL3-2	20	1.53778e+09	3478.5	20180924 10:49:09	10:49:09	1.53778e+09	0.00208025	0.13905	400.046	394.146	40.1355	40.7363	0.274052	2.75293	0.259747	0.163565	2.37721	15.6521	15.9987	1.82455	55.1616	1.02042	1.84987	0.80413	-91.739	32.0578	2.24918	-55.0548	0.0200193	-0.448947	4.84394	0	0	1	0	55880.9	14.9997	12.6447	0.843	0.188	1.53778e+09	400.046	401.328	10.0209	7.30258	500.017	101.729	0.100019	16.2147
IL3-2	21	1.53778e+09	3596.5	20180924 10:51:07	10:51:07	1.53778e+09	0.00202388	-0.637017	400.1	399.015	40.6333	40.7438	0.264727	2.75175	0.251349	0.158239	0	15.6412	16.0049	1.82527	55.0026	1.01674	1.84853	0.808533	-89.2531	29.4331	2.06586	-57.7541	0.0200067	-0.448665	4.84144	0	0	1	0	55849.4	0	0	0.843359	0.188958	1.53778e+09	400.1	400.328	9.98427	7.33957	500.028	101.734	0.0999287	16.2033
IL3-2	22	1.53778e+09	3717	20180924 10:53:08	10:53:08	1.53778e+09	0.00261614	12.6956	399.179	327.453	33.3459	40.65	0.321254	2.74929	0.301761	0.190253	316.967	16.5739	15.956	1.81958	54.3687	0.94872	1.74497	0.870859	-115.372	-96.8764	-6.7722	97.9463	0.0199804	-0.448074	4.83623	0	0	1	0	55953.2	1999.99	1685.99	0.843	0.188	1.53778e+09	399.179	417.312	9.31633	5.89588	500.1	101.734	0.100045	15.3024
IL3-3	Const	S
IL3-3		6.6
IL3-3	23	1.53778e+09	6155.4	20180924 11:33:46	11:33:46	1.53778e+09	0.00162725	11.3303	399.945	301.026	30.6629	40.7388	0.199088	2.75631	0.19143	0.120307	316.968	17.2023	16.1042	1.83688	55.0566	0.982997	1.78543	0.853882	-71.7616	-66.0371	-4.61671	174.553	0.0200556	-0.449761	4.85111	37	7	1.00099	0.0990527	56086.3	2000	1686	0.843	0.188	1.53778e+09	399.945	415.746	9.65037	7.52516	499.977	101.761	0.100026	15.6598
IL3-3	24	1537781711	6239.9	20180924 11:35:11	11:35:11	1537781711	0.00152953	10.4492	400.035	302.884	30.8484	40.7431	0.186785	2.74536	0.180002	0.11309	237.726	16.9057	16.0882	1.835	54.3764	0.981529	1.80506	0.853475	-67.4523	-38.112	-2.67722	129.485	0.0199383	-0.447131	4.82791	36	7	1.00097	0.096975	55738.4	1500	1264.5	0.843	0.188	1537781711	400.035	414.624	9.63711	7.6393	499.939	101.749	0.0998678	15.8307
IL3-3	25	1537781801	6329.9	20180924 11:36:41	11:36:41	1537781801	0.00142371	9.6958	399.992	305.229	31.0881	40.7399	0.177462	2.74577	0.171328	0.107613	158.486	16.5287	16.0429	1.82971	54.7965	0.995067	1.81593	0.834639	-62.7856	-17.5119	-1.23027	76.9577	0.0199427	-0.447229	4.82877	36	7	1.00097	0.0969862	55732	1000.01	843.009	0.843	0.188	1537781801	399.992	413.53	9.76974	7.91059	499.991	101.752	0.0999024	15.9246
IL3-3	26	1537781889	6417.9	20180924 11:38:09	11:38:09	1537781889	0.00138966	7.8848	400.003	319.776	32.5695	40.7407	0.172184	2.7552	0.166421	0.104515	79.2429	16.3065	16.1334	1.8403	54.2223	1.00169	1.84737	0.838616	-61.284	8.92715	0.626183	27.5123	0.0200437	-0.449493	4.84875	35	7	1.00094	0.093921	55950.5	500.008	421.507	0.843	0.187999	1537781889	400.003	411.134	9.83484	8.0204	500.041	101.751	0.100047	16.1935
IL3-3	27	1537781989	6517.9	20180924 11:39:49	11:39:49	1537781989	0.00138543	5.53255	400.088	343.404	34.975	40.7482	0.175882	2.75107	0.169865	0.106689	39.6204	16.0932	16.1208	1.83883	55.0799	1.01981	1.8515	0.81902	-61.0973	15.9736	1.12226	-4.38101	0.0199995	-0.448502	4.84001	35	7	1.00094	0.0941316	55825.5	249.998	210.748	0.843	0.187999	1537781989	400.088	408.113	10.013	8.20489	500.172	101.748	0.100105	16.2285
IL3-3	28	1537782094	6622.9	20180924 11:41:34	11:41:34	1537782094	0.00136873	3.28748	400.086	364.041	37.0831	40.7548	0.174227	2.74951	0.168318	0.105713	19.0185	15.9944	16.1117	1.83776	55.0532	1.02103	1.85463	0.816724	-60.3609	21.2416	1.49335	-18.6075	0.0199827	-0.448126	4.83669	35	7	1.00094	0.0942154	55775.9	120.003	101.163	0.843	0.187999	1537782094	400.086	405.144	10.0234	8.23657	500.023	101.765	0.100053	16.255
IL3-3	29	1537782187	6715.9	20180924 11:43:07	11:43:07	1537782187	0.00136445	1.53962	400.065	380.466	38.7596	40.7562	0.174248	2.75224	0.168343	0.105728	9.5075	15.9416	16.1149	1.83813	55.1949	1.02403	1.85529	0.814107	-60.1723	21.6188	1.51843	-27.5275	0.020012	-0.448783	4.84248	34	7	1.00091	0.091394	55853.4	59.9894	50.5711	0.843001	0.188003	1537782187	400.065	402.816	10.0519	8.27057	499.999	101.774	0.0999308	16.2606
IL3-3	30	1537782251	6779.9	20180924 11:44:11	11:44:11	1537782251	0.00128299	0.369263	400.149	391.29	39.8603	40.7627	0.162829	2.75799	0.15767	0.0989939	4.75462	15.9271	16.1109	1.83766	55.0251	1.02037	1.85437	0.817296	-56.5799	21.0989	1.47874	-29.2476	0.0200736	-0.450164	4.85467	37	7	1.00099	0.0991708	56019.6	29.9999	25.29	0.843002	0.188004	1537782251	400.149	401.314	10.0165	8.34104	499.835	101.769	0.099781	16.2528
IL3-3	31	1537782345	6873.9	20180924 11:45:45	11:45:45	1537782345	0.00131961	-0.035491	400.045	395.252	40.2632	40.7514	0.168085	2.74359	0.162566	0.102085	2.37764	15.8923	16.1125	1.83785	55.172	1.02257	1.85343	0.81528	-58.1947	19.5688	1.37865	-34.8696	0.0199194	-0.446706	4.82416	34	7	1.00092	0.0917972	55608.2	15.002	12.6467	0.843002	0.188005	1537782345	400.045	400.695	10.0383	8.31557	500.02	101.767	0.100014	16.2448
IL3-3	32	1.53778e+09	6964.4	20180924 11:47:15	11:47:15	1.53778e+09	0.00130008	-0.446874	399.949	399.225	40.6587	40.7324	0.165094	2.75017	0.159779	0.100325	0	15.8791	16.1093	1.83748	55.0716	1.02043	1.85291	0.817051	-57.3335	19.4379	1.3661	-36.5295	0.0199899	-0.448286	4.83811	33	7	1.00089	0.0887927	55797.3	0	0	0	0	1.53778e+09	399.949	400.046	10.0195	8.32217	500.017	101.744	0.0999448	16.2404
IL3-3	33	1537782556	7084.9	20180924 11:49:16	11:49:16	1537782556	0.00169291	9.74296	399.491	315.657	32.156	40.6962	0.204455	2.75473	0.196383	0.123438	316.967	17.1286	16.1285	1.83973	54.7328	0.973691	1.77899	0.866038	-74.6573	-77.9841	-5.45416	158.871	0.0200386	-0.449379	4.84775	32	6	1.00086	0.0857084	56051.8	1999.99	1685.99	0.843	0.188	1537782556	399.491	413.233	9.55817	7.34687	500.015	101.77	0.100031	15.6034
IL4-1	Const	S
IL4-1		2.85
IL4-1	1	1.53812e+09	0	20180928 09:20:07	09:20:07	1.53812e+09	0.00623701	24.9674	384.376	326.38	33.2166	39.1191	0.828786	3.72105	0.738258	0.468718	316.968	15.8182	16.0142	1.82636	54.9406	0.978396	1.78083	0.847959	-275.052	-79.1805	-4.09762	-41.362	0.0199772	-0.448001	4.83559	0	0	1	0	55881.7	2000	1686	0.843	0.188	1.53812e+09	384.376	399.974	9.61352	6.09258	499.997	101.673	0.0999709	15.6195
IL4-1	2	1.53812e+09	60.6	20180928 09:21:08	09:21:08	1.53812e+09	0.00588921	23.1368	385.499	329.048	33.4892	39.2345	0.786561	3.7339	0.704786	0.447128	237.728	15.7069	15.9146	1.81477	54.1383	0.975988	1.80277	0.838783	-259.714	-20.8952	-1.07812	-43.9599	0.0200676	-0.450031	4.85349	0	0	1	0	56087.2	1500.01	1264.51	0.843	0.188	1.53812e+09	385.499	399.98	9.58957	6.26515	500.036	101.676	0.0999678	15.8108
IL4-1	3	1.53812e+09	121.1	20180928 09:22:08	09:22:08	1.53812e+09	0.00555935	20.5998	386.988	333.732	33.9683	39.3888	0.74301	3.72809	0.669486	0.424427	158.485	15.7431	16.0453	1.82999	54.082	0.996524	1.84262	0.833461	-245.167	21.6666	1.12242	-63.8928	0.0200267	-0.449112	4.84539	0	0	1	0	55911.3	1000.01	843.008	0.843	0.188	1.53812e+09	386.988	399.954	9.79067	6.6534	500.085	101.683	0.100072	16.1531
IL4-1	4	1.53812e+09	222.6	20180928 09:23:50	09:23:50	1.53812e+09	0.00518049	15.8016	389.792	346.723	35.2946	39.6789	0.717881	3.71989	0.648864	0.411186	79.2418	15.5985	15.9687	1.82106	54.802	1.01967	1.86064	0.801385	-228.46	67.6043	3.5113	-78.1024	0.019969	-0.447818	4.83397	0	0	1	0	55727.7	499.998	421.498	0.843	0.188	1.53812e+09	389.792	399.95	10.0169	7.09358	499.997	101.695	0.0999352	16.3058
IL4-1	5	1.53812e+09	319.2	20180928 09:25:26	09:25:26	1.53812e+09	0.00513281	10.9283	392.566	361.508	36.8029	39.9648	0.723624	3.7173	0.653512	0.414176	39.6218	15.5677	16.0011	1.82483	55.1844	1.03648	1.8782	0.788351	-226.357	90.6241	4.7146	-91.3962	0.0199508	-0.44741	4.83037	0	0	1	0	55650.8	250.006	210.755	0.843	0.187999	1.53812e+09	392.566	399.944	10.1811	7.28506	499.978	101.704	0.0999688	16.4533
IL4-1	6	1.53812e+09	407.2	20180928 09:26:54	09:26:54	1.53812e+09	0.00503213	6.08991	395.405	375.649	38.2448	40.2562	0.708911	3.71747	0.641482	0.406449	19.018	15.5482	16.0135	1.82627	55.1107	1.03886	1.88504	0.787414	-221.917	99.5868	5.18251	-98.1295	0.0199519	-0.447436	4.8306	0	0	1	0	55643.1	119.998	101.158	0.843001	0.188002	1.53812e+09	395.405	400.01	10.2039	7.3651	500.043	101.71	0.10001	16.5104
IL4-1	7	1.53812e+09	506.2	20180928 09:28:33	09:28:33	1.53812e+09	0.00501635	3.09465	397.117	384.684	39.1612	40.4269	0.709092	3.72538	0.641759	0.406615	9.50989	15.5204	16.0097	1.82583	55.1985	1.0413	1.88647	0.784529	-221.221	102.952	5.34648	-103.413	0.0200076	-0.448685	4.84162	0	0	1	0	55789.6	60.005	50.5842	0.843	0.188001	1.53812e+09	397.117	400.016	10.2288	7.39915	500.075	101.701	0.0999495	16.5223
IL4-1	8	1.53812e+09	593.7	20180928 09:30:01	09:30:01	1.53812e+09	0.00495403	0.957199	398.304	391.081	39.8113	40.5466	0.702616	3.73134	0.63654	0.403255	4.75487	15.5136	15.9974	1.8244	55.2995	1.04329	1.88661	0.781109	-218.473	105.832	5.48697	-102.399	0.0200496	-0.449626	4.84992	0	0	1	0	55901.4	30.0017	25.2915	0.843001	0.188003	1.53812e+09	398.304	399.974	10.2486	7.4543	500.1	101.698	0.100029	16.5235
IL4-1	9	1.53812e+09	693.7	20180928 09:31:41	09:31:41	1.53812e+09	0.00497815	0.164587	398.721	393.438	40.0527	40.5906	0.704948	3.71583	0.638206	0.404347	2.37793	15.4877	15.9942	1.82402	55.2043	1.04112	1.88594	0.782905	-219.536	104.912	5.46169	-106.785	0.0199404	-0.447177	4.82831	0	0	1	0	55610.6	15.0039	12.6483	0.843001	0.188003	1.53812e+09	398.721	399.946	10.2269	7.41884	500.083	101.702	0.100021	16.5179
IL4-1	10	1.53812e+09	783.7	20180928 09:33:11	09:33:11	1.53812e+09	0.00496755	-0.58822	399.185	395.754	40.2894	40.6386	0.704302	3.72226	0.63778	0.404064	0	15.4847	16.0082	1.82566	55.3361	1.0439	1.88647	0.781757	-219.069	103.167	5.36208	-110.54	0.0199856	-0.448192	4.83727	0	0	1	0	55730.8	0	0	0.842326	0.186204	1.53812e+09	399.185	399.98	10.254	7.45156	500.005	101.704	0.0999982	16.5223
IL4-1	11	1.53812e+09	904.2	20180928 09:35:11	09:35:11	1.53812e+09	0.00636537	22.5726	385.72	333.264	33.9273	39.2674	0.838894	3.72507	0.746364	0.473938	316.965	15.7785	16.0274	1.8279	54.6037	0.971606	1.77938	0.85629	-280.713	-84.4674	-4.36651	-52.5819	0.0200054	-0.448635	4.84119	0	0	1	0	55960.7	1999.98	1685.98	0.843	0.188	1.53812e+09	385.72	399.985	9.54398	5.95056	500.03	101.703	0.0999693	15.6068
IL4-2	Const	S
IL4-2		5.85
IL4-2	12	1.53812e+09	2155.8	20180928 09:56:03	09:56:03	1.53812e+09	0.00481706	18.2779	376.498	321.127	32.7026	38.3414	0.636479	2.89896	0.567833	0.360444	316.968	16.1473	16.0265	1.82779	55.1439	0.975775	1.76951	0.852015	-212.432	-79.1603	-5.2559	20.1193	0.0199822	-0.448115	4.8366	10	2	1.00027	0.0268331	55916	2000	1686	0.843	0.188	1.53812e+09	376.498	400.001	9.58174	4.0009	499.965	101.737	0.0999469	15.52
IL4-2	13	1.53812e+09	2267.4	20180928 09:57:55	09:57:55	1.53812e+09	0.00456171	16.8559	378.269	325.27	33.1248	38.5221	0.613114	2.89116	0.548992	0.348321	237.726	16.1103	16.0268	1.82783	54.8217	0.99335	1.81197	0.834476	-201.171	-21.2604	-1.41814	13.8763	0.019905	-0.446382	4.8213	9	2	1.00024	0.0242703	55637.1	1500	1264.5	0.843	0.188	1.53812e+09	378.269	400.005	9.75422	4.47027	499.99	101.738	0.0999347	15.8904
IL4-2	14	1.53812e+09	2327.9	20180928 09:58:55	09:58:55	1.53812e+09	0.00432265	14.8598	380.671	332.471	33.8585	38.7671	0.597375	2.90153	0.536522	0.340276	158.484	15.9506	15.8214	1.80399	54.0204	0.994768	1.84147	0.809222	-190.629	50.354	3.34759	21.5567	0.0200077	-0.448687	4.84164	9	2	1.00024	0.0241718	55863.8	1000	843	0.843	0.188	1.53812e+09	380.671	399.978	9.76805	4.76118	500.001	101.739	0.0999381	16.1433
IL4-2	15	1.53812e+09	2388.4	20180928 09:59:56	09:59:56	1.53812e+09	0.00411512	11.6844	384.54	344.144	35.0459	39.1597	0.570812	2.89489	0.514866	0.32636	79.2421	16.0943	16.0362	1.82892	53.7701	1.02641	1.90888	0.802516	-181.477	104.863	7.01572	9.64397	0.0199419	-0.44721	4.82861	9	2	1.00024	0.0242958	55578.7	499.999	421.499	0.843	0.188001	1.53812e+09	384.54	400.057	10.0791	5.31468	500.06	101.735	0.100094	16.7081
IL4-2	16	1.53812e+09	2448.9	20180928 10:00:56	10:00:56	1.53812e+09	0.00397826	8.01488	388.858	359.828	36.6434	39.5997	0.572559	2.907	0.516498	0.32739	39.6211	15.8604	15.8641	1.80892	54.3686	1.0355	1.90459	0.773423	-175.441	126.725	8.43401	-0.660473	0.0200619	-0.449902	4.85235	9	2	1.00024	0.0241534	55906.3	250.002	210.752	0.842999	0.187999	1.53812e+09	388.858	400.043	10.1683	5.56224	500.005	101.736	0.099973	16.6727
IL4-2	17	1.53812e+09	2569.4	20180928 10:02:57	10:02:57	1.53812e+09	0.00392026	4.50873	392.845	374.495	38.1382	40.0069	0.573239	2.9	0.51693	0.327678	19.0182	15.9236	16.0104	1.82591	55.2831	1.06455	1.92564	0.761359	-172.883	130.611	8.72799	-14.5267	0.0199925	-0.448346	4.83863	10	2	1.00027	0.0269431	55687.8	120	101.16	0.843001	0.188001	1.53812e+09	392.845	399.921	10.4533	5.91556	499.976	101.739	0.0999386	16.8458
IL4-2	18	1.53812e+09	2672.4	20180928 10:04:40	10:04:40	1.53812e+09	0.00388114	2.30495	395.547	383.785	39.0885	40.2865	0.567363	2.89317	0.512026	0.324537	9.50868	15.8991	16.0158	1.82654	55.2462	1.06548	1.92861	0.761059	-171.158	133.251	8.92682	-19.4723	0.0199248	-0.446827	4.82523	10	2	1.00027	0.0270332	55502.4	59.996	50.5767	0.843002	0.188005	1.53812e+09	395.547	400.039	10.4613	5.96931	500.024	101.75	0.0999724	16.8701
IL4-2	19	1.53812e+09	2760.4	20180928 10:06:08	10:06:08	1.53812e+09	0.00385878	0.882262	397.196	389.752	39.697	40.4552	0.563236	2.90355	0.508835	0.322471	4.75505	15.8763	16.0179	1.82679	55.2516	1.06535	1.92818	0.761435	-170.172	132.852	8.86824	-23.6969	0.0200277	-0.449134	4.84558	10	2	1.00027	0.0268996	55777.9	30.0022	25.2919	0.843002	0.188007	1.53812e+09	397.196	400.021	10.4598	5.99381	500.039	101.752	0.100029	16.8666
IL4-2	20	1.53812e+09	2864.4	20180928 10:07:52	10:07:52	1.53812e+09	0.00381748	0.0110729	398.166	393.388	40.0698	40.5564	0.555867	2.89913	0.502736	0.31856	2.37753	15.8482	16.0075	1.82557	55.216	1.06309	1.92533	0.762481	-168.351	130.634	8.73192	-26.6076	0.0199839	-0.448152	4.83692	9	2	1.00024	0.0242579	55665.5	15.0017	12.6464	0.843	0.188	1.53812e+09	398.166	399.957	10.437	6.01909	500.095	101.758	0.100042	16.8433
IL4-2	21	1.53812e+09	2967.4	20180928 10:09:35	10:09:35	1.53812e+09	0.00374266	-0.691077	399.067	396.51	40.3865	40.647	0.54319	2.91015	0.49251	0.311977	0	15.8451	16.0118	1.82608	55.2557	1.06304	1.92386	0.763035	-165.051	128.557	8.56024	-27.9334	0.0200932	-0.450604	4.85855	9	2	1.00024	0.0241303	55959.8	0	0	0.84	0.18	1.53812e+09	399.067	400.006	10.4368	6.10517	500.06	101.755	0.100023	16.8312
IL4-2	22	1.53812e+09	3087.9	20180928 10:11:35	10:11:35	1.53812e+09	0.00481248	16.7239	378.298	327.499	33.3596	38.5341	0.640822	2.89681	0.571246	0.362648	316.968	16.0055	15.9307	1.81664	55.3381	0.970239	1.75329	0.8464	-212.23	-86.551	-5.74374	12.4427	0.0199609	-0.447637	4.83237	8	2	1.00021	0.0214765	55887.1	2000	1686	0.843	0.188	1.53812e+09	378.298	399.993	9.52505	3.94873	499.95	101.762	0.0998438	15.3765
IL4-3	Const	S
IL4-3		5.4
IL4-3	23	1.53812e+09	4372.7	20180928 10:33:00	10:33:00	1.53812e+09	0.0022197	13.2583	384.802	297.761	30.3395	39.2082	0.268578	2.99981	0.255898	0.161026	316.968	16.3843	16.0081	1.82564	55.3413	0.953873	1.72362	0.871771	-97.8887	-145.116	-9.29055	64.6723	0.0199855	-0.448189	4.83725	22	4	1.00059	0.0589575	56005.5	2000	1686	0.843	0.188	1.53812e+09	384.802	400.036	9.36161	6.98803	499.966	101.792	0.0999938	15.1108
IL4-3	24	1.53812e+09	4433.7	20180928 10:34:01	10:34:01	1.53812e+09	0.00212551	12.3056	385.824	303.108	30.8831	39.3108	0.262635	3.00792	0.250527	0.157621	237.726	16.0738	15.733	1.79382	54.1455	0.940986	1.73788	0.85283	-93.7348	-80.1084	-5.11091	58.772	0.0200621	-0.449907	4.8524	21	4	1.00056	0.0560949	56186.3	1500	1264.5	0.843	0.188	1.53812e+09	385.824	399.991	9.23549	6.96264	500.046	101.788	0.0999993	15.239
IL4-3	25	1.53812e+09	4515.7	20180928 10:35:23	10:35:23	1.53812e+09	0.00194975	11.2627	386.973	304.515	31.0259	39.4272	0.240418	3.00207	0.230211	0.144763	158.484	16.3954	16.0892	1.83512	54.0225	0.984144	1.82173	0.850977	-85.984	-18.5639	-1.19343	52.7424	0.020007	-0.44867	4.84149	21	4	1.00056	0.056387	55895.4	999.998	842.998	0.843	0.188	1.53812e+09	386.973	399.943	9.65926	7.57533	500.066	101.786	0.100081	15.9745
IL4-3	26	1.53812e+09	4576.2	20180928 10:36:23	10:36:23	1.53812e+09	0.00188854	9.29598	389.109	321.897	32.7975	39.6456	0.246531	2.99734	0.235795	0.148297	79.243	15.8548	15.729	1.79336	54.5934	0.98845	1.81056	0.804907	-83.2845	24.1258	1.54976	21.634	0.0199622	-0.447667	4.83264	21	4	1.00056	0.0564894	55794.2	500.006	421.505	0.843	0.188	1.53812e+09	389.109	399.935	9.70133	7.68295	500.075	101.788	0.100042	15.8783
IL4-3	27	1.53812e+09	4636.7	20180928 10:37:24	10:37:24	1.53812e+09	0.00181313	6.80534	391.844	338.708	34.512	39.9261	0.233125	3.00935	0.223536	0.140539	39.6208	16.18	16.0242	1.82752	54.0482	1.01257	1.87346	0.814948	-79.959	63.1764	4.0595	26.8977	0.0200757	-0.450212	4.85509	20	4	1.00054	0.0536052	55994.7	250	210.75	0.842999	0.187999	1.53812e+09	391.844	399.957	9.93762	7.99998	500.008	101.793	0.0999683	16.4136
IL4-3	28	1.53812e+09	4750.2	20180928 10:39:17	10:39:17	1.53812e+09	0.00184058	4.17052	394.689	361.33	36.8188	40.218	0.242346	2.99967	0.23197	0.145877	19.0191	16.0263	15.9967	1.82431	54.9161	1.02711	1.87033	0.797204	-81.1698	63.167	4.07088	5.08729	0.0199842	-0.44816	4.83699	21	4	1.00057	0.056529	55755.1	120.007	101.166	0.843	0.188	1.53812e+09	394.689	399.975	10.0798	8.1132	500.018	101.798	0.0999959	16.3873
IL4-3	29	1.53812e+09	4842.2	20180928 10:40:49	10:40:49	1.53812e+09	0.00180467	2.19542	396.866	376.671	38.3827	40.4406	0.237841	3.00633	0.22786	0.143274	9.50906	15.9934	16.011	1.82598	55.0402	1.03024	1.87179	0.795743	-79.5859	62.9831	4.05059	-3.0431	0.0200471	-0.44957	4.84943	21	4	1.00056	0.0563612	55921	60.0017	50.5813	0.842998	0.187995	1.53812e+09	396.866	400.009	10.1103	8.1822	500.036	101.8	0.0998943	16.3996
IL4-3	30	1538124144	4936.3	20180928 10:42:24	10:42:24	1538124144	0.00177831	0.845977	398.285	387.369	39.4736	40.586	0.234778	3.00319	0.225037	0.14149	4.75439	15.9582	16.0102	1.82589	55.1792	1.03192	1.87013	0.793968	-78.4235	60.7803	3.9127	-8.9761	0.0200175	-0.448906	4.84357	20	4	1.00054	0.0537494	55844.6	29.9993	25.2894	0.842999	0.187999	1538124144	398.285	399.963	10.1266	8.22662	500.03	101.802	0.0999649	16.3856
IL4-3	31	1538124231	5023.3	20180928 10:43:51	10:43:51	1538124231	0.00174242	0.215005	399.006	392.482	39.997	40.6619	0.229886	3.00279	0.220537	0.138644	2.37862	15.9457	15.9996	1.82465	55.1455	1.03078	1.8692	0.793875	-76.8408	61.2254	3.94151	-9.29532	0.0200137	-0.44882	4.84282	20	4	1.00054	0.0537577	55836	15.0081	12.6519	0.843002	0.188006	1538124231	399.006	399.989	10.1148	8.25291	499.968	101.808	0.0999172	16.3778
IL4-3	32	1.53812e+09	5132.8	20180928 10:45:40	10:45:40	1.53812e+09	0.0016657	-0.463495	399.869	398.338	40.5923	40.7483	0.217694	2.9917	0.209261	0.131519	0	15.9264	16.0049	1.82527	54.9441	1.02547	1.86639	0.7998	-73.4572	56.3382	3.63997	-13.4791	0.0199091	-0.446476	4.82212	20	4	1.00054	0.0540244	55560.5	0	0	0	0	1.53812e+09	399.869	400.088	10.0631	8.28355	500.092	101.804	0.10005	16.3542
IL4-3	33	1538124461	5253.3	20180928 10:47:41	10:47:41	1538124461	0.00244198	11.4361	386.674	320.255	32.6359	39.4044	0.310812	3.00327	0.293984	0.185176	316.968	15.9856	15.7532	1.79614	56.9973	0.961103	1.68623	0.835033	-107.691	-159.16	-10.1464	39.9703	0.0200183	-0.448924	4.84373	18	4	1.00048	0.0480998	56160.3	2000	1686	0.843	0.188	1538124461	386.674	400.039	9.43127	6.82004	499.994	101.806	0.0999639	14.7702
IL5-1	Const	S
IL5-1		3.45
IL5-1	12	1.53797e+09	1883.8	20180926 16:10:26	16:10:26	1.53797e+09	0.00542138	18.8695	400.029	348.607	35.4004	40.6221	0.712431	3.52009	0.640957	0.406421	316.967	15.9179	15.9987	1.82455	55.2094	0.97748	1.77049	0.847068	-239.083	-89.1943	-4.87666	-16.1872	0.0199192	-0.446702	4.82412	25	5	1.00067	0.0673234	55738.8	1999.99	1685.99	0.843	0.188	1.53797e+09	400.029	414.537	9.62579	5.92346	499.986	101.448	0.0999891	15.5287
IL5-1	13	1.53797e+09	1967.8	20180926 16:11:50	16:11:50	1.53797e+09	0.00511335	17.965	399.997	347.96	35.3356	40.6201	0.665761	3.52166	0.602928	0.38198	237.726	15.9214	16.0654	1.83234	54.3568	0.983034	1.80848	0.849302	-225.499	-38.9402	-2.1325	-28.8455	0.019931	-0.446967	4.82646	24	5	1.00065	0.0646662	55706.5	1500	1264.5	0.843	0.188	1.53797e+09	399.997	413.796	9.6802	6.18844	500.003	101.451	0.0999631	15.8603
IL5-1	14	1.53797e+09	2057.8	20180926 16:13:20	16:13:20	1.53797e+09	0.00482076	16.1293	399.991	351.527	35.6954	40.6166	0.643493	3.51817	0.584542	0.370184	158.483	15.7807	16.0029	1.82504	54.5833	0.999243	1.83067	0.825794	-212.596	9.16114	0.502527	-44.4491	0.0199048	-0.446378	4.82126	23	5	1.00062	0.0620899	55599.1	999.995	842.995	0.843	0.188	1.53797e+09	399.991	412.445	9.84051	6.54867	499.953	101.444	0.0998451	16.0512
IL5-1	15	1.53797e+09	2177.3	20180926 16:15:19	16:15:19	1.53797e+09	0.00458999	13.1853	399.909	358.741	36.4255	40.6056	0.629203	3.51535	0.572677	0.362577	79.242	15.6967	15.997	1.82435	54.8998	1.02194	1.86146	0.802411	-202.419	59.8313	3.28899	-60.0564	0.0198834	-0.4459	4.81704	21	4	1.00057	0.0567975	55491.6	500	421.5	0.843	0.188	1.53797e+09	399.909	410.268	10.0647	6.93136	500.013	101.437	0.0999881	16.3127
IL5-1	16	1.53797e+09	2297.8	20180926 16:17:20	16:17:20	1.53797e+09	0.00445804	9.34929	400	368.957	37.4647	40.6168	0.617539	3.51812	0.563031	0.35639	39.6199	15.6663	16.0207	1.82711	55.0851	1.03444	1.87789	0.792675	-196.6	81.5576	4.48354	-70.9387	0.0199044	-0.446369	4.82118	21	4	1.00057	0.0567672	55521.3	249.992	210.743	0.843	0.188001	1.53797e+09	400	407.678	10.1873	7.14424	499.985	101.442	0.0999823	16.4507
IL5-1	17	1.53797e+09	2395.3	20180926 16:18:57	16:18:57	1.53797e+09	0.00439996	5.22644	400.083	380.452	38.6342	40.6276	0.612436	3.52423	0.558868	0.353714	19.0179	15.6278	16.0047	1.82525	55.0468	1.03703	1.8839	0.788219	-194.038	94.2772	5.17472	-75.5686	0.0199505	-0.447403	4.83031	20	4	1.00054	0.0539518	55635.2	119.998	101.158	0.843001	0.188001	1.53797e+09	400.083	404.902	10.2122	7.20883	499.994	101.448	0.0999532	16.5009
IL5-1	18	1.53797e+09	2500.3	20180926 16:20:42	16:20:42	1.53797e+09	0.00431802	2.85991	399.981	386.907	39.2912	40.6189	0.602958	3.52943	0.551029	0.348685	9.51	15.6188	16.0084	1.82568	55.1967	1.04112	1.8862	0.784557	-190.425	97.3656	5.33699	-78.212	0.0199897	-0.448284	4.83808	20	4	1.00054	0.0538537	55736.5	60.0053	50.5845	0.843001	0.188002	1.53797e+09	399.981	403.145	10.2521	7.30481	499.999	101.452	0.100003	16.5201
IL5-1	19	1.53797e+09	2602.9	20180926 16:22:25	16:22:25	1.53797e+09	0.00430101	1.0568	400.066	392.124	39.8213	40.6279	0.601012	3.5184	0.549255	0.347562	4.75345	15.595	16.0037	1.82513	55.2014	1.04113	1.88606	0.784	-189.674	97.7253	5.37333	-81.8222	0.0199065	-0.446417	4.82161	19	4	1.00051	0.0513646	55514.2	29.9945	25.2853	0.842998	0.187993	1.53797e+09	400.066	401.982	10.2521	7.31649	500.023	101.453	0.0999657	16.5189
IL5-1	20	1.53797e+09	2696.9	20180926 16:23:59	16:23:59	1.53797e+09	0.00426339	0.174436	400.027	394.613	40.0726	40.6224	0.596317	3.52508	0.545417	0.345096	2.37721	15.5915	15.9991	1.82459	55.2535	1.04201	1.88588	0.78258	-188.016	98.4998	5.4055	-81.7332	0.0199569	-0.447546	4.83157	19	4	1.00051	0.05124	55649.1	14.9985	12.6438	0.843005	0.188014	1.53797e+09	400.027	401.324	10.2612	7.35132	500.029	101.449	0.100023	16.5174
IL5-1	21	1.53797e+09	2792.9	20180926 16:25:35	16:25:35	1.53797e+09	0.00423611	-0.735685	400.05	397.264	40.3402	40.6231	0.590782	3.52397	0.540766	0.342119	0	15.58	16.0016	1.82489	55.2003	1.04065	1.88523	0.784232	-186.812	96.9679	5.32302	-84.5215	0.0199485	-0.447359	4.82992	18	4	1.00049	0.0485606	55627.7	0	0	0	0	1.53797e+09	400.05	400.712	10.2482	7.35638	499.952	101.445	0.100011	16.512
IL5-1	22	1.53797e+09	2913.4	20180926 16:27:35	16:27:35	1.53797e+09	0.00543481	16.192	399.564	354.106	35.9573	40.5733	0.702548	3.51866	0.632915	0.401251	316.967	15.8586	16.0041	1.82518	54.714	0.965205	1.76409	0.859973	-239.675	-100.901	-5.51746	-29.1264	0.0199085	-0.446461	4.822	17	3	1.00046	0.0457849	55720.7	1999.99	1685.99	0.843	0.188	1.53797e+09	399.564	412.229	9.50529	5.79284	500.028	101.444	0.0999571	15.4722
IL5-2	Const	S
IL5-2		4.8
IL5-2	23	1537973082	3939.5	20180926 16:44:42	16:44:42	1537973082	0.00437003	21.2991	399.999	329.267	33.4275	40.6083	0.561669	3.13674	0.511191	0.323651	316.968	16.0687	16.003	1.82505	55.2748	0.969118	1.75327	0.855931	-192.718	-105.98	-6.49756	11.772	0.0199002	-0.446276	4.82036	14	3	1.00038	0.037705	55716.6	2000	1686	0.843	0.188	1537973082	399.999	422.116	9.54599	5.39248	500.011	101.421	0.0999568	15.3763
IL5-2	24	1537973159	4016.5	20180926 16:45:59	16:45:59	1537973159	0.00417184	19.4755	399.984	332.012	33.7079	40.6088	0.534178	3.13727	0.488312	0.308987	237.726	16.042	16.0273	1.82788	54.179	0.972469	1.79492	0.855414	-183.978	-48.1532	-2.95773	2.63685	0.0199049	-0.446382	4.8213	14	3	1.00038	0.0377442	55658.7	1500	1264.5	0.843	0.188	1537973159	399.984	420.277	9.57852	5.61311	499.96	101.426	0.100025	15.7426
IL5-2	25	1537973244	4101.5	20180926 16:47:24	16:47:24	1537973244	0.00394983	17.0026	399.999	338.045	34.3211	40.6111	0.513652	3.13817	0.471104	0.297968	158.484	15.9881	16.0804	1.83409	54.2519	0.994718	1.83352	0.839372	-174.187	-0.829006	-0.0510079	-16.5832	0.0199128	-0.446559	4.82286	14	3	1.00038	0.0377734	55615.7	1000	843	0.843	0.188	1537973244	399.999	417.83	9.79748	6.04467	500.059	101.428	0.0999891	16.0755
IL5-2	26	1.53797e+09	4206	20180926 16:49:08	16:49:08	1.53797e+09	0.00371734	13.2505	399.97	349.635	35.5047	40.6161	0.500543	3.14314	0.460105	0.290926	79.2421	15.79	16.0076	1.82559	54.7954	1.01663	1.85532	0.808958	-163.935	42.9054	2.6373	-39.1499	0.0199567	-0.447542	4.83154	14	3	1.00038	0.0377176	55697.9	500	421.5	0.843	0.188	1.53797e+09	399.97	414.114	10.0113	6.47949	499.967	101.448	0.0999805	16.2608
[truncated: 137 more rows]
[truncated: 99 more columns]

## Sheet: Pigment content
Chorophylls and carotenoids
[truncated: 93 more rows]

## Sheet: CN content
No	Sample ID	Percent_N DW	Percent_C DW	C_N_ratio
[truncated: 92 more rows]

[truncated: 3 more sheets: Leaf areas, Biomass and shoot height, Photosynthetic parameters + SLA]
